# Supplementary material for: Patient reported outcomes used in clinical trials and core outcome sets for individuals with genetic intellectual disability: a scoping review
Source: J Neurodev Disord. 2025 Jul 31;17:43. doi: 10.1186/s11689-025-09633-5 (PMC12312581; doi:10.1186/s11689-025-09633-5)
Supplement: Supplementary file 1 — Additional file 1. Search strategy scoping review 2. [file 11689_2025_9633_MOESM1_ESM.xlsx]

## Sheet: Blad1
		Ovid MEDLINE(R) ALL <1946 to November 10, 2022> Search date: 11 November 2022
	#	Searches	Results
	1	("10q22.3q23.3 microdeletion syndrome" or "10q22.3q23.3 microduplication syndrome" or "11p15.4 microduplication syndrome" or "11q22.2q22.3 microdeletion syndrome" or "12q14 microdeletion syndrome" or "13q12.3 microdeletion syndrome" or "14q11.2 microdeletion syndrome" or "14q24.1q24.3 microdeletion syndrome" or "15q11.2 microdeletion syndrome" or "15q11q13 microduplication syndrome" or "15q13.3 m…	127
	2	("17q11 microdeletion syndrome" or "17q11.2 microduplication syndrome" or "17q12 microdeletion syndrome" or "17q12 microduplication syndrome" or "17q21.31 microdeletion syndrome" or "17q21.31 microduplication syndrome" or "17q21.31 recurrent microdeletion syndrome" or "17q24.2 microdeletion syndrome" or "19p13.13 microdeletion syndrome" or "19p13.3 microduplication syndrome" or "19q13.11 microdel…	1654
	3	("22q11.2 duplication syndrome" or "22q13 deletion syndrome" or "2p15-16.1 microdeletion syndrome" or "2p15p16.1 microdeletion syndrome" or "2p21 microdeletion syndrome" or "2q23.1 microdeletion syndrome" or "2q24 microdeletion syndrome" or "2q31.1 microdeletion syndrome" or "2q32q33 microdeletion syndrome" or "2q33.1 deletion syndrome" or "2q37 microdeletion syndrome" or "2q37 monosomy" or "3-me…	718
	4	("8p inverted duplication/deletion syndrome" or "8p11.2 deletion syndrome" or "8p23.1 deletion syndrome" or "8p23.1 duplication syndrome" or "8p23.1 microdeletion syndrome" or "8q21.11 microdeletion syndrome" or "8q24.3 microdeletion syndrome" or "9q subtelomeric deletion syndrome" or "9q31.1q31.3 microdeletion syndrome" or "9q33.3q34.11 microdeletion syndrome" or "aarskog-scott syndrome" or "abe…	805
	5	("adams-oliver syndrome 1" or "adenylosuccinase deficiency" or "adenylosuccinate lyase deficiency" or "adult polyglucosan body disease" or "adult-onset autosomal recessive cerebellar ataxia" or "agenesis of cerebral white matter" or "agenesis of corpus callosum, cardiac, ocular, and genital syndrome" or "agenesis of the corpus callosum with peripheral neuropathy" or "ahdc1-related intellectual di…	2719
	6	("alg1-cdg" or "alg2-cdg" or "alg9-cdg" or "alkuraya-kucinskas syndrome" or "allan-herndon-dudley syndrome" or "alobar holoprosencephaly" or "alopecia, neurologic defects, and endocrinopathy syndrome" or "alopecia, psychomotor epilepsy, pyorrhea, and mental subnormality" or "alopecia-contractures-dwarfism mental retardation syndrome" or "alopecia-contractures-dwarfism-intellectual disability synd…	3250
	7	("aniridia-intellectual disability syndrome" or "aniridia-ptosis-intellectual disability-familial obesity syndrome" or "ank3-related intellectual disability-sleep disturbance syndrome" or "anophthalmia/microphthalmia-esophageal atresia syndrome" or "antley-bixler syndrome" or "aortic arch anomaly with peculiar facies and mental retardation" or "aortic arch anomaly-facial dysmorphism-intellectual …	7532
	8	("atr-16 syndrome" or "attenuated chediak-higashi syndrome" or "atypical juvenile parkinsonism" or "atypical rett syndrome" or "au-kline syndrome" or "aural atresia, multiple congenital anomalies, and mental retardation" or "aurocephalosyndactyly" or "autism spectrum disorder due to auts2 deficiency" or "autism spectrum disorder-epilepsy-arthrogryposis syndrome" or "autosomal dominant cerebellar …	674
	9	("autosomal recessive cerebellar ataxia-epilepsy-intellectual disability syndrome due to rubcn deficiency" or "autosomal recessive cerebellar ataxia-epilepsy-intellectual disability syndrome due to tud deficiency" or "autosomal recessive cerebellar ataxia-psychomotor delay syndrome" or "autosomal recessive cerebellar ataxia-pyramidal signs-nystagmus-oculomotor apraxia syndrome" or "autosomal rece…	246
	10	("autosomal spastic paraplegia type 58" or "axenfeld-rieger anomaly with partially absent eye muscles, distinctive face, hydrocephaly, and skeletal abnormalities" or "ayme-gripp syndrome" or "bainbridge-ropers syndrome" or "baller-gerold syndrome" or "bamforth-lazarus syndrome" or "band heterotopia" or "band-like calcification with simplified gyration and polymicrogyria" or "bangstad syndrome" or…	6761
	11	("blepharophimosis with ptosis, syndactyly, and short stature" or "blepharophimosis-impaired intellectual development syndrome" or "blepharophimosis-ptosis-esotropia-syndactyly-short stature syndrome" or "bloom syndrome" or "body mass index quantitative trait locus 19" or "bohring-opitz syndrome" or "bonnemann-meinecke-reich syndrome" or "borjeson-forssman-lehmann syndrome" or "bosch-boonstra-sch…	2358
	12	("cataract-intellectual disability-anal atresia-urinary defects syndrome" or "cataract-intellectual disability-hypogonadism syndrome" or "cataract-nephropathy-encephalopathy syndrome" or "cat-eye syndrome" or "catifa syndrome" or "caudal appendage-deafness syndrome" or "cebalid syndrome" or "cednik syndrome" or "cephalin lipidosis" or "cerebellar ataxia, brain abnormalities, and cardiac conductio…	10365
	13	("chromosome 15q11.2 deletion syndrome" or "chromosome 15q11-q13 duplication syndrome" or "chromosome 15q13.3 microdeletion syndrome" or "chromosome 15q14 deletion syndrome" or "chromosome 15q26-qter deletion syndrome" or "chromosome 16p12.2-p11.2 deletion syndrome" or "chromosome 16p13.2 deletion syndrome" or "chromosome 16p13.3 deletion syndrome" or "chromosome 16p13.3 duplication syndrome" or …	582
	14	("citrullinemia classic" or "ck syndrome" or "clark-baraitser syndrome" or "classic galactosemia" or "classic glucose transporter type 1 deficiency syndrome" or "classic homocystinuria" or "classic phenylketonuria" or "cleft lip/palate with abnormal thumbs and microcephaly" or "cleft lip/palate-ectodermal dysplasia syndrome" or "cleft palate, cardiac defect, genital anomalies, and ectrodactyly" o…	13646
	15	("cortical blindness-intellectual disability-polydactyly syndrome" or "cortical dysgenesis with pontocerebellar hypoplasia due to tubb3 mutation" or "cortical dysplasia, complex, with other brain malformations " or "costello syndrome" or "cowchock syndrome" or "cowden syndrome" or "craniodiaphyseal dysplasia" or "craniodigital-intellectual disability syndrome" or "craniofacial dysmorphism, skelet…	11510
	16	("deafness-genital anomalies-metacarpal and metatarsal synostosis syndrome" or "deafness-intellectual disability syndrome, martin-probst type" or "degcags syndrome" or "delayed speech-facial asymmetry-strabismus-ear lobe creases syndrome" or "dent disease" or "dentinogenesis imperfecta-short stature-hearing loss-intellectual disability syndrome" or "dermatoleukodystrophy" or "dermotrichic syndrom…	45779
	17	("early-onset epileptic encephalopathy-cortical blindness-intellectual disability-facial dysmorphism syndrome" or "early-onset parkinsonism-intellectual disability syndrome" or "early-onset progressive diffuse brain atrophy-microcephaly-muscle weakness-optic atrophy syndrome" or "early-onset progressive encephalopathy-spastic ataxia-distal spinal muscular atrophy syndrome" or "early-onset seizure…	1521
	18	("epileptic encephalopathy, infantile or early childhood, 1" or "epileptic encephalopathy, infantile or early childhood, 2" or "epileptic encephalopathy, infantile or early childhood, 3" or "epiphyseal dysplasia-hearing loss-dysmorphism syndrome" or "ermine phenotype" or "erythrokeratodermia variabilis" or "ethylmalonic encephalopathy" or "extrasystoles, multiform ventricular, with short stature,…	19140
	19	("fructose-1,6-bisphosphatase deficiency" or "fryns macrocephaly" or "fryns syndrome" or "fryns-smeets-thiry syndrome" or "fucosidosis" or "fumarase deficiency" or "gabriele-de vries syndrome" or "galactokinase deficiency" or "galactose epimerase deficiency" or "galactosemia" or "galactosialidosis" or "galloway-mowat syndrome 1" or "galloway-mowat syndrome 2" or "galloway-mowat syndrome 3" or "ga…	6026
	20	("harel-yoon syndrome" or "harrod syndrome" or "hartnup disease" or "heart-hand syndrome type 2" or "helsmoortel-van der aa syndrome" or "hemifacial microsomia" or "hemihyperplasia, isolated" or "hemimegalencephaly" or "hemolytic anemia, nonspherocytic, due to glucose phosphate isomerasedeficiency" or "hengel-maroofian-schols syndrome" or "hennekam lymphangiectasia-lymphedema syndrome" or "hennek…	10108
	21	("hypohidrosis-enamel hypoplasia-palmoplantar keratoderma-intellectual disability syndrome" or "hypomagnesemia 4, renal" or "hypomagnesemia, seizures, and mental retardation" or "hypomelanosis of ito" or "hypomyelination with brainstem and spinal cord involvement and legspasticity" or "hypomyelination-congenital cataract syndrome" or "hypoparathyroidism-retardation-dysmorphism syndrome" or "hypos…	9627
	22	("kagami-ogata syndrome" or "kahrizi syndrome" or "kallmann syndrome-heart disease syndrome" or "kanzaki disease" or "kapur-toriello syndrome" or "kaufman oculocerebrofacial syndrome" or "kbg syndrome" or "kcnq2-related epileptic encephalopathy" or "keipert syndrome" or "kennerknecht syndrome" or "keppen-lubinsky syndrome" or "keutel syndrome" or "kifafa seizure disorder" or "kilquist syndrome" o…	23108
	23	("lipodystrophy-intellectual disability-deafness syndrome" or "lissencephaly 1" or "lissencephaly 10" or "lissencephaly 3" or "lissencephaly 4" or "lissencephaly 5" or "lissencephaly 8" or "lissencephaly due to lis1 mutation" or "lissencephaly syndrome, norman-roberts type" or "lissencephaly, x-linked, 1" or "listeriosis" or "lobar holoprosencephaly" or "loeys-dietz syndrome 1" or "loeys-dietz sy…	17135
	24	("microcephaly, congenital cataract, and psoriasiform dermatitis" or "microcephaly, developmental delay, and brittle hair syndrome" or "microcephaly, epilepsy, and diabetes syndrome" or "microcephaly, seizures, and developmental delay" or "microcephaly, seizures, spasticity, and brain calcifications" or "microcephaly, short stature, and impaired glucose metabolism" or "microcephaly, short stature…	908
	25	("monilethrix" or "monocarboxylate transporter 1 deficiency" or "monosomy 13q14" or "monosomy 13q34" or "monosomy 18p" or "monosomy 18q" or "monosomy 22" or "monosomy 22q13.3" or "monosomy 5p" or "monosomy 9p" or "monosomy 9q22.3" or "morbid obesity and spermatogenic failure" or "morm syndrome" or "morquio syndrome c" or "mosaic trisomy 1" or "mosaic trisomy 14" or "mosaic trisomy 8" or "mosaic t…	21645
	26	("nf1-microdeletion syndrome" or "nicolaides-baraitser syndrome" or "niemann-pick disease" or "nijmegen breakage syndrome" or "nizon-isidor syndrome" or "nkx6-2-related autosomal recessive hypomyelinating leukodystrophy" or "non-insulinoma pancreatogenous hypoglycemia syndrome" or "non-progressive cerebellar ataxia with intellectual disability" or "non-progressive predominantly posterior cavitati…	10924
	27	("peroxisomal fatty acyl-coa reductase 1 disorder" or "peroxisome biogenesis disorder 14b" or "peroxisome biogenesis disorder 1a (zellweger)" or "peroxisome biogenesis disorder 2a (zellweger)" or "peroxisome biogenesis disorder 2b" or "peroxisome biogenesis disorder 3b" or "peroxisome biogenesis disorder 4b" or "peroxisome biogenesis disorder 5a (zellweger)" or "peroxisome biogenesis disorder 9b"…	12872
	28	("progressive epilepsy-intellectual disability syndrome, finnish type" or "progressive essential tremor-speech impairment-facial dysmorphism-intellectual disability-abnormal behavior syndrome" or "progressive external ophthalmoplegia-myopathy-emaciation syndrome" or "progressive myoclonic epilepsy type 1" or "progressive myoclonic epilepsy type 3" or "progressive spondyloepimetaphyseal dysplasia-…	26397
	29	("seizures, sensorineural deafness, ataxia, mental retardation, and electrolyte imbalance" or "seizures-intellectual disability due to hydroxylysinuria syndrome" or "seizures-scoliosis-macrocephaly syndrome" or "semilobar holoprosencephaly" or "senior-loken syndrome 7" or "septo-optic dysplasia spectrum" or "septopreoptic holoprosencephaly" or "severe achondroplasia-developmental delay-acanthosis…	4413
	30	("spastic paraplegia 55, autosomal recessive" or "spastic paraplegia 64, autosomal recessive" or "spastic paraplegia 81, autosomal recessive" or "spastic paraplegia 82, autosomal recessive" or "spastic paraplegia 9b, autosomal recessive" or "spastic paraplegia and psychomotor retardation" or "spastic paraplegia type 2" or "spastic paraplegia, ataxia, and mental retardation" or "spastic paraplegia…	3746
	31	("thoc6-related developmental delay-microcephaly-facial dysmorphism syndrome" or "thoracic dysplasia-hydrocephalus syndrome" or "thrombocytopenia, paris-trousseau type" or "thrombocytopenia-absent radius syndrome" or "thumb deformity and alopecia" or "thumb deformity-alopecia-pigmentation anomaly syndrome" or "thumb stiffness-brachydactyly-intellectual disability syndrome" or "thumbs, stiff, with…	24999
	32	("x-linked neurodegenerative syndrome, hamel type" or "x-linked non-syndromic intellectual disability" or "x-linked spastic paraplegia type 16" or "x-linked spasticity-intellectual disability-epilepsy syndrome" or "xp21 deletion syndrome" or "xp22.13p22.2 duplication syndrome" or "xq12-q13.3 duplication syndrome" or "xq21 deletion syndrome" or "xq21 microdeletion syndrome" or "xq25 duplication sy…	8500
	33	(dravet or smith magenis or sturge weber).mp.	3963
	34	exp Intellectual disability/	103689
	35	Mentally Disabled Persons/	3690
	36	((mental* or intellectual*) adj2 (impair* or retard* or defici* or handicap* or subnormal* or subnormal* or abnormal*)).ab,kf,ti.	50025
	37	(intellectual* adj4 (disab* or quotient)).ab,kf,ti.	25624
	38	or/1-37 [GID]	360612
	39	((core or set? or list?) adj7 outcome?).ab,kf,ti.	12775
	40	(NETS1HD or "next stage in evidence based paediatric surgical treatment strategies" or coscam or comet).ab,kf,ti.	14657
	41	Outcome Assessment, Health Care/ or (outcome assessment or outcome measures).ab,kf,ti.	268790
	42	delphi technique/ or consensus/	24998
	43	(delphi or consensus).ab,kf,ti.	204871
	44	((agree* or recommend*) and (professional? or careprovider? or caregiver?)).ab,kf,ti.	59315
	45	(((patient? or client?) adj2 centered) and qualit*).mp.	16609
	46	(validity or validation).mp. or validation study.pt.	498040
	47	methods.fs.	4208471
	48	standards.fs.	766797
	49	or/42-48	5258124
	50	41 and 49	100592
	51	or/39-40,50 [COS]	125650
	52	38 and 51	1146
		Ovid Embase Classic+Embase <1947 to 2022 November 10> Search date: 11 November 2022
	#	Searches	Results
	1	("10q22.3q23.3 microdeletion syndrome" or "10q22.3q23.3 microduplication syndrome" or "11p15.4 microduplication syndrome" or "11q22.2q22.3 microdeletion syndrome" or "12q14 microdeletion syndrome" or "13q12.3 microdeletion syndrome" or "14q11.2 microdeletion syndrome" or "14q24.1q24.3 microdeletion syndrome" or "15q11.2 microdeletion syndrome" or "15q11q13 microduplication syndrome" or "15q13.3 m…	140
	2	("17q11 microdeletion syndrome" or "17q11.2 microduplication syndrome" or "17q12 microdeletion syndrome" or "17q12 microduplication syndrome" or "17q21.31 microdeletion syndrome" or "17q21.31 microduplication syndrome" or "17q21.31 recurrent microdeletion syndrome" or "17q24.2 microdeletion syndrome" or "19p13.13 microdeletion syndrome" or "19p13.3 microduplication syndrome" or "19q13.11 microdel…	2458
	3	("22q11.2 duplication syndrome" or "22q13 deletion syndrome" or "2p15-16.1 microdeletion syndrome" or "2p15p16.1 microdeletion syndrome" or "2p21 microdeletion syndrome" or "2q23.1 microdeletion syndrome" or "2q24 microdeletion syndrome" or "2q31.1 microdeletion syndrome" or "2q32q33 microdeletion syndrome" or "2q33.1 deletion syndrome" or "2q37 microdeletion syndrome" or "2q37 monosomy" or "3-me…	1009
	4	("8p inverted duplication/deletion syndrome" or "8p11.2 deletion syndrome" or "8p23.1 deletion syndrome" or "8p23.1 duplication syndrome" or "8p23.1 microdeletion syndrome" or "8q21.11 microdeletion syndrome" or "8q24.3 microdeletion syndrome" or "9q subtelomeric deletion syndrome" or "9q31.1q31.3 microdeletion syndrome" or "9q33.3q34.11 microdeletion syndrome" or "aarskog-scott syndrome" or "abe…	1070
	5	("adams-oliver syndrome 1" or "adenylosuccinase deficiency" or "adenylosuccinate lyase deficiency" or "adult polyglucosan body disease" or "adult-onset autosomal recessive cerebellar ataxia" or "agenesis of cerebral white matter" or "agenesis of corpus callosum, cardiac, ocular, and genital syndrome" or "agenesis of the corpus callosum with peripheral neuropathy" or "ahdc1-related intellectual di…	6608
	6	("alg1-cdg" or "alg2-cdg" or "alg9-cdg" or "alkuraya-kucinskas syndrome" or "allan-herndon-dudley syndrome" or "alobar holoprosencephaly" or "alopecia, neurologic defects, and endocrinopathy syndrome" or "alopecia, psychomotor epilepsy, pyorrhea, and mental subnormality" or "alopecia-contractures-dwarfism mental retardation syndrome" or "alopecia-contractures-dwarfism-intellectual disability synd…	3952
	7	("aniridia-intellectual disability syndrome" or "aniridia-ptosis-intellectual disability-familial obesity syndrome" or "ank3-related intellectual disability-sleep disturbance syndrome" or "anophthalmia/microphthalmia-esophageal atresia syndrome" or "antley-bixler syndrome" or "aortic arch anomaly with peculiar facies and mental retardation" or "aortic arch anomaly-facial dysmorphism-intellectual …	13044
	8	("atr-16 syndrome" or "attenuated chediak-higashi syndrome" or "atypical juvenile parkinsonism" or "atypical rett syndrome" or "au-kline syndrome" or "aural atresia, multiple congenital anomalies, and mental retardation" or "aurocephalosyndactyly" or "autism spectrum disorder due to auts2 deficiency" or "autism spectrum disorder-epilepsy-arthrogryposis syndrome" or "autosomal dominant cerebellar …	1005
	9	("autosomal recessive cerebellar ataxia-epilepsy-intellectual disability syndrome due to rubcn deficiency" or "autosomal recessive cerebellar ataxia-epilepsy-intellectual disability syndrome due to tud deficiency" or "autosomal recessive cerebellar ataxia-psychomotor delay syndrome" or "autosomal recessive cerebellar ataxia-pyramidal signs-nystagmus-oculomotor apraxia syndrome" or "autosomal rece…	301
	10	("autosomal spastic paraplegia type 58" or "axenfeld-rieger anomaly with partially absent eye muscles, distinctive face, hydrocephaly, and skeletal abnormalities" or "ayme-gripp syndrome" or "bainbridge-ropers syndrome" or "baller-gerold syndrome" or "bamforth-lazarus syndrome" or "band heterotopia" or "band-like calcification with simplified gyration and polymicrogyria" or "bangstad syndrome" or…	12153
	11	("blepharophimosis with ptosis, syndactyly, and short stature" or "blepharophimosis-impaired intellectual development syndrome" or "blepharophimosis-ptosis-esotropia-syndactyly-short stature syndrome" or "bloom syndrome" or "body mass index quantitative trait locus 19" or "bohring-opitz syndrome" or "bonnemann-meinecke-reich syndrome" or "borjeson-forssman-lehmann syndrome" or "bosch-boonstra-sch…	4110
	12	("cataract-intellectual disability-anal atresia-urinary defects syndrome" or "cataract-intellectual disability-hypogonadism syndrome" or "cataract-nephropathy-encephalopathy syndrome" or "cat-eye syndrome" or "catifa syndrome" or "caudal appendage-deafness syndrome" or "cebalid syndrome" or "cednik syndrome" or "cephalin lipidosis" or "cerebellar ataxia, brain abnormalities, and cardiac conductio…	15387
	13	("chromosome 15q11.2 deletion syndrome" or "chromosome 15q11-q13 duplication syndrome" or "chromosome 15q13.3 microdeletion syndrome" or "chromosome 15q14 deletion syndrome" or "chromosome 15q26-qter deletion syndrome" or "chromosome 16p12.2-p11.2 deletion syndrome" or "chromosome 16p13.2 deletion syndrome" or "chromosome 16p13.3 deletion syndrome" or "chromosome 16p13.3 duplication syndrome" or …	2051
	14	("citrullinemia classic" or "ck syndrome" or "clark-baraitser syndrome" or "classic galactosemia" or "classic glucose transporter type 1 deficiency syndrome" or "classic homocystinuria" or "classic phenylketonuria" or "cleft lip/palate with abnormal thumbs and microcephaly" or "cleft lip/palate-ectodermal dysplasia syndrome" or "cleft palate, cardiac defect, genital anomalies, and ectrodactyly" o…	28621
	15	("cortical blindness-intellectual disability-polydactyly syndrome" or "cortical dysgenesis with pontocerebellar hypoplasia due to tubb3 mutation" or "cortical dysplasia, complex, with other brain malformations " or "costello syndrome" or "cowchock syndrome" or "cowden syndrome" or "craniodiaphyseal dysplasia" or "craniodigital-intellectual disability syndrome" or "craniofacial dysmorphism, skelet…	21101
	16	("deafness-genital anomalies-metacarpal and metatarsal synostosis syndrome" or "deafness-intellectual disability syndrome, martin-probst type" or "degcags syndrome" or "delayed speech-facial asymmetry-strabismus-ear lobe creases syndrome" or "dent disease" or "dentinogenesis imperfecta-short stature-hearing loss-intellectual disability syndrome" or "dermatoleukodystrophy" or "dermotrichic syndrom…	70684
	17	("early-onset epileptic encephalopathy-cortical blindness-intellectual disability-facial dysmorphism syndrome" or "early-onset parkinsonism-intellectual disability syndrome" or "early-onset progressive diffuse brain atrophy-microcephaly-muscle weakness-optic atrophy syndrome" or "early-onset progressive encephalopathy-spastic ataxia-distal spinal muscular atrophy syndrome" or "early-onset seizure…	2223
	18	("epileptic encephalopathy, infantile or early childhood, 1" or "epileptic encephalopathy, infantile or early childhood, 2" or "epileptic encephalopathy, infantile or early childhood, 3" or "epiphyseal dysplasia-hearing loss-dysmorphism syndrome" or "ermine phenotype" or "erythrokeratodermia variabilis" or "ethylmalonic encephalopathy" or "extrasystoles, multiform ventricular, with short stature,…	33718
	19	("fructose-1,6-bisphosphatase deficiency" or "fryns macrocephaly" or "fryns syndrome" or "fryns-smeets-thiry syndrome" or "fucosidosis" or "fumarase deficiency" or "gabriele-de vries syndrome" or "galactokinase deficiency" or "galactose epimerase deficiency" or "galactosemia" or "galactosialidosis" or "galloway-mowat syndrome 1" or "galloway-mowat syndrome 2" or "galloway-mowat syndrome 3" or "ga…	11290
	20	("harel-yoon syndrome" or "harrod syndrome" or "hartnup disease" or "heart-hand syndrome type 2" or "helsmoortel-van der aa syndrome" or "hemifacial microsomia" or "hemihyperplasia, isolated" or "hemimegalencephaly" or "hemolytic anemia, nonspherocytic, due to glucose phosphate isomerasedeficiency" or "hengel-maroofian-schols syndrome" or "hennekam lymphangiectasia-lymphedema syndrome" or "hennek…	20836
	21	("hypohidrosis-enamel hypoplasia-palmoplantar keratoderma-intellectual disability syndrome" or "hypomagnesemia 4, renal" or "hypomagnesemia, seizures, and mental retardation" or "hypomelanosis of ito" or "hypomyelination with brainstem and spinal cord involvement and legspasticity" or "hypomyelination-congenital cataract syndrome" or "hypoparathyroidism-retardation-dysmorphism syndrome" or "hypos…	15876
	22	("kagami-ogata syndrome" or "kahrizi syndrome" or "kallmann syndrome-heart disease syndrome" or "kanzaki disease" or "kapur-toriello syndrome" or "kaufman oculocerebrofacial syndrome" or "kbg syndrome" or "kcnq2-related epileptic encephalopathy" or "keipert syndrome" or "kennerknecht syndrome" or "keppen-lubinsky syndrome" or "keutel syndrome" or "kifafa seizure disorder" or "kilquist syndrome" o…	34829
	23	("lipodystrophy-intellectual disability-deafness syndrome" or "lissencephaly 1" or "lissencephaly 10" or "lissencephaly 3" or "lissencephaly 4" or "lissencephaly 5" or "lissencephaly 8" or "lissencephaly due to lis1 mutation" or "lissencephaly syndrome, norman-roberts type" or "lissencephaly, x-linked, 1" or "listeriosis" or "lobar holoprosencephaly" or "loeys-dietz syndrome 1" or "loeys-dietz sy…	22916
	24	("microcephaly, congenital cataract, and psoriasiform dermatitis" or "microcephaly, developmental delay, and brittle hair syndrome" or "microcephaly, epilepsy, and diabetes syndrome" or "microcephaly, seizures, and developmental delay" or "microcephaly, seizures, spasticity, and brain calcifications" or "microcephaly, short stature, and impaired glucose metabolism" or "microcephaly, short stature…	2342
	25	("monilethrix" or "monocarboxylate transporter 1 deficiency" or "monosomy 13q14" or "monosomy 13q34" or "monosomy 18p" or "monosomy 18q" or "monosomy 22" or "monosomy 22q13.3" or "monosomy 5p" or "monosomy 9p" or "monosomy 9q22.3" or "morbid obesity and spermatogenic failure" or "morm syndrome" or "morquio syndrome c" or "mosaic trisomy 1" or "mosaic trisomy 14" or "mosaic trisomy 8" or "mosaic t…	35204
	26	("nf1-microdeletion syndrome" or "nicolaides-baraitser syndrome" or "niemann-pick disease" or "nijmegen breakage syndrome" or "nizon-isidor syndrome" or "nkx6-2-related autosomal recessive hypomyelinating leukodystrophy" or "non-insulinoma pancreatogenous hypoglycemia syndrome" or "non-progressive cerebellar ataxia with intellectual disability" or "non-progressive predominantly posterior cavitati…	19990
	27	("peroxisomal fatty acyl-coa reductase 1 disorder" or "peroxisome biogenesis disorder 14b" or "peroxisome biogenesis disorder 1a (zellweger)" or "peroxisome biogenesis disorder 2a (zellweger)" or "peroxisome biogenesis disorder 2b" or "peroxisome biogenesis disorder 3b" or "peroxisome biogenesis disorder 4b" or "peroxisome biogenesis disorder 5a (zellweger)" or "peroxisome biogenesis disorder 9b"…	23429
	28	("progressive epilepsy-intellectual disability syndrome, finnish type" or "progressive essential tremor-speech impairment-facial dysmorphism-intellectual disability-abnormal behavior syndrome" or "progressive external ophthalmoplegia-myopathy-emaciation syndrome" or "progressive myoclonic epilepsy type 1" or "progressive myoclonic epilepsy type 3" or "progressive spondyloepimetaphyseal dysplasia-…	39652
	29	("seizures, sensorineural deafness, ataxia, mental retardation, and electrolyte imbalance" or "seizures-intellectual disability due to hydroxylysinuria syndrome" or "seizures-scoliosis-macrocephaly syndrome" or "semilobar holoprosencephaly" or "senior-loken syndrome 7" or "septo-optic dysplasia spectrum" or "septopreoptic holoprosencephaly" or "severe achondroplasia-developmental delay-acanthosis…	6978
	30	("spastic paraplegia 55, autosomal recessive" or "spastic paraplegia 64, autosomal recessive" or "spastic paraplegia 81, autosomal recessive" or "spastic paraplegia 82, autosomal recessive" or "spastic paraplegia 9b, autosomal recessive" or "spastic paraplegia and psychomotor retardation" or "spastic paraplegia type 2" or "spastic paraplegia, ataxia, and mental retardation" or "spastic paraplegia…	5815
	31	("thoc6-related developmental delay-microcephaly-facial dysmorphism syndrome" or "thoracic dysplasia-hydrocephalus syndrome" or "thrombocytopenia, paris-trousseau type" or "thrombocytopenia-absent radius syndrome" or "thumb deformity and alopecia" or "thumb deformity-alopecia-pigmentation anomaly syndrome" or "thumb stiffness-brachydactyly-intellectual disability syndrome" or "thumbs, stiff, with…	47887
	32	("x-linked neurodegenerative syndrome, hamel type" or "x-linked non-syndromic intellectual disability" or "x-linked spastic paraplegia type 16" or "x-linked spasticity-intellectual disability-epilepsy syndrome" or "xp21 deletion syndrome" or "xp22.13p22.2 duplication syndrome" or "xq12-q13.3 duplication syndrome" or "xq21 deletion syndrome" or "xq21 microdeletion syndrome" or "xq25 duplication sy…	14616
	33	(dravet or smith magenis or sturge weber).mp.	6476
	34	Intellectual impairment/	36254
	35	Mentally Disabled Person/	1516
	36	((mental* or intellectual*) adj2 (impair* or retard* or defici* or handicap* or subnormal* or subnormal* or abnormal*)).ab,kw,ti.	67645
	37	(intellectual* adj4 (disab* or quotient)).ab,kw,ti.	34963
	38	or/1-37 [GID]	533172
	39	((core or set? or list?) adj7 outcome?).ab,kw,ti.	19668
	40	(NETS1HD or "next stage in evidence based paediatric surgical treatment strategies" or coscam or comet).ab,kw,ti.	18709
	41	Outcome Assessment/ or (outcome assessment or outcome measures).ab,kw,ti.	883273
	42	delphi study/ or consensus/	102121
	43	(delphi or consensus).ab,kw,ti.	277668
	44	((agree* or recommend*) and (professional? or careprovider? or caregiver?)).ab,kw,ti.	82512
	45	(((patient? or client?) adj2 centered) and qualit*).mp.	16034
	46	(validity or validation).mp.	733089
	47	methods.kw.	4514
	48	standards.kw.	2506
	49	or/42-48	1095199
	50	41 and 49	55398
	51	or/39-40,50 [COS]	91266
	52	38 and 51	1204
		Ovid APA PsycInfo <1806 to October Week 5 2022> Search date: 11 November 2022
	#	Searches	Results
	1	("10q22.3q23.3 microdeletion syndrome" or "10q22.3q23.3 microduplication syndrome" or "11p15.4 microduplication syndrome" or "11q22.2q22.3 microdeletion syndrome" or "12q14 microdeletion syndrome" or "13q12.3 microdeletion syndrome" or "14q11.2 microdeletion syndrome" or "14q24.1q24.3 microdeletion syndrome" or "15q11.2 microdeletion syndrome" or "15q11q13 microduplication syndrome" or "15q13.3 m…	15
	2	("17q11 microdeletion syndrome" or "17q11.2 microduplication syndrome" or "17q12 microdeletion syndrome" or "17q12 microduplication syndrome" or "17q21.31 microdeletion syndrome" or "17q21.31 microduplication syndrome" or "17q21.31 recurrent microdeletion syndrome" or "17q24.2 microdeletion syndrome" or "19p13.13 microdeletion syndrome" or "19p13.3 microduplication syndrome" or "19q13.11 microdel…	551
	3	("22q11.2 duplication syndrome" or "22q13 deletion syndrome" or "2p15-16.1 microdeletion syndrome" or "2p15p16.1 microdeletion syndrome" or "2p21 microdeletion syndrome" or "2q23.1 microdeletion syndrome" or "2q24 microdeletion syndrome" or "2q31.1 microdeletion syndrome" or "2q32q33 microdeletion syndrome" or "2q33.1 deletion syndrome" or "2q37 microdeletion syndrome" or "2q37 monosomy" or "3-me…	78
	4	("8p inverted duplication/deletion syndrome" or "8p11.2 deletion syndrome" or "8p23.1 deletion syndrome" or "8p23.1 duplication syndrome" or "8p23.1 microdeletion syndrome" or "8q21.11 microdeletion syndrome" or "8q24.3 microdeletion syndrome" or "9q subtelomeric deletion syndrome" or "9q31.1q31.3 microdeletion syndrome" or "9q33.3q34.11 microdeletion syndrome" or "aarskog-scott syndrome" or "abe…	29
	5	("adams-oliver syndrome 1" or "adenylosuccinase deficiency" or "adenylosuccinate lyase deficiency" or "adult polyglucosan body disease" or "adult-onset autosomal recessive cerebellar ataxia" or "agenesis of cerebral white matter" or "agenesis of corpus callosum, cardiac, ocular, and genital syndrome" or "agenesis of the corpus callosum with peripheral neuropathy" or "ahdc1-related intellectual di…	201
	6	("alg1-cdg" or "alg2-cdg" or "alg9-cdg" or "alkuraya-kucinskas syndrome" or "allan-herndon-dudley syndrome" or "alobar holoprosencephaly" or "alopecia, neurologic defects, and endocrinopathy syndrome" or "alopecia, psychomotor epilepsy, pyorrhea, and mental subnormality" or "alopecia-contractures-dwarfism mental retardation syndrome" or "alopecia-contractures-dwarfism-intellectual disability synd…	592
	7	("aniridia-intellectual disability syndrome" or "aniridia-ptosis-intellectual disability-familial obesity syndrome" or "ank3-related intellectual disability-sleep disturbance syndrome" or "anophthalmia/microphthalmia-esophageal atresia syndrome" or "antley-bixler syndrome" or "aortic arch anomaly with peculiar facies and mental retardation" or "aortic arch anomaly-facial dysmorphism-intellectual …	239
	8	("atr-16 syndrome" or "attenuated chediak-higashi syndrome" or "atypical juvenile parkinsonism" or "atypical rett syndrome" or "au-kline syndrome" or "aural atresia, multiple congenital anomalies, and mental retardation" or "aurocephalosyndactyly" or "autism spectrum disorder due to auts2 deficiency" or "autism spectrum disorder-epilepsy-arthrogryposis syndrome" or "autosomal dominant cerebellar …	154
	9	("autosomal recessive cerebellar ataxia-epilepsy-intellectual disability syndrome due to rubcn deficiency" or "autosomal recessive cerebellar ataxia-epilepsy-intellectual disability syndrome due to tud deficiency" or "autosomal recessive cerebellar ataxia-psychomotor delay syndrome" or "autosomal recessive cerebellar ataxia-pyramidal signs-nystagmus-oculomotor apraxia syndrome" or "autosomal rece…	14
	10	("autosomal spastic paraplegia type 58" or "axenfeld-rieger anomaly with partially absent eye muscles, distinctive face, hydrocephaly, and skeletal abnormalities" or "ayme-gripp syndrome" or "bainbridge-ropers syndrome" or "baller-gerold syndrome" or "bamforth-lazarus syndrome" or "band heterotopia" or "band-like calcification with simplified gyration and polymicrogyria" or "bangstad syndrome" or…	210
	11	("blepharophimosis with ptosis, syndactyly, and short stature" or "blepharophimosis-impaired intellectual development syndrome" or "blepharophimosis-ptosis-esotropia-syndactyly-short stature syndrome" or "bloom syndrome" or "body mass index quantitative trait locus 19" or "bohring-opitz syndrome" or "bonnemann-meinecke-reich syndrome" or "borjeson-forssman-lehmann syndrome" or "bosch-boonstra-sch…	41
	12	("cataract-intellectual disability-anal atresia-urinary defects syndrome" or "cataract-intellectual disability-hypogonadism syndrome" or "cataract-nephropathy-encephalopathy syndrome" or "cat-eye syndrome" or "catifa syndrome" or "caudal appendage-deafness syndrome" or "cebalid syndrome" or "cednik syndrome" or "cephalin lipidosis" or "cerebellar ataxia, brain abnormalities, and cardiac conductio…	1450
	13	("chromosome 15q11.2 deletion syndrome" or "chromosome 15q11-q13 duplication syndrome" or "chromosome 15q13.3 microdeletion syndrome" or "chromosome 15q14 deletion syndrome" or "chromosome 15q26-qter deletion syndrome" or "chromosome 16p12.2-p11.2 deletion syndrome" or "chromosome 16p13.2 deletion syndrome" or "chromosome 16p13.3 deletion syndrome" or "chromosome 16p13.3 duplication syndrome" or …	4
	14	("citrullinemia classic" or "ck syndrome" or "clark-baraitser syndrome" or "classic galactosemia" or "classic glucose transporter type 1 deficiency syndrome" or "classic homocystinuria" or "classic phenylketonuria" or "cleft lip/palate with abnormal thumbs and microcephaly" or "cleft lip/palate-ectodermal dysplasia syndrome" or "cleft palate, cardiac defect, genital anomalies, and ectrodactyly" o…	628
	15	("cortical blindness-intellectual disability-polydactyly syndrome" or "cortical dysgenesis with pontocerebellar hypoplasia due to tubb3 mutation" or "cortical dysplasia, complex, with other brain malformations " or "costello syndrome" or "cowchock syndrome" or "cowden syndrome" or "craniodiaphyseal dysplasia" or "craniodigital-intellectual disability syndrome" or "craniofacial dysmorphism, skelet…	366
	16	("deafness-genital anomalies-metacarpal and metatarsal synostosis syndrome" or "deafness-intellectual disability syndrome, martin-probst type" or "degcags syndrome" or "delayed speech-facial asymmetry-strabismus-ear lobe creases syndrome" or "dent disease" or "dentinogenesis imperfecta-short stature-hearing loss-intellectual disability syndrome" or "dermatoleukodystrophy" or "dermotrichic syndrom…	7835
	17	("early-onset epileptic encephalopathy-cortical blindness-intellectual disability-facial dysmorphism syndrome" or "early-onset parkinsonism-intellectual disability syndrome" or "early-onset progressive diffuse brain atrophy-microcephaly-muscle weakness-optic atrophy syndrome" or "early-onset progressive encephalopathy-spastic ataxia-distal spinal muscular atrophy syndrome" or "early-onset seizure…	79
	18	("epileptic encephalopathy, infantile or early childhood, 1" or "epileptic encephalopathy, infantile or early childhood, 2" or "epileptic encephalopathy, infantile or early childhood, 3" or "epiphyseal dysplasia-hearing loss-dysmorphism syndrome" or "ermine phenotype" or "erythrokeratodermia variabilis" or "ethylmalonic encephalopathy" or "extrasystoles, multiform ventricular, with short stature,…	5106
	19	("fructose-1,6-bisphosphatase deficiency" or "fryns macrocephaly" or "fryns syndrome" or "fryns-smeets-thiry syndrome" or "fucosidosis" or "fumarase deficiency" or "gabriele-de vries syndrome" or "galactokinase deficiency" or "galactose epimerase deficiency" or "galactosemia" or "galactosialidosis" or "galloway-mowat syndrome 1" or "galloway-mowat syndrome 2" or "galloway-mowat syndrome 3" or "ga…	123
	20	("harel-yoon syndrome" or "harrod syndrome" or "hartnup disease" or "heart-hand syndrome type 2" or "helsmoortel-van der aa syndrome" or "hemifacial microsomia" or "hemihyperplasia, isolated" or "hemimegalencephaly" or "hemolytic anemia, nonspherocytic, due to glucose phosphate isomerasedeficiency" or "hengel-maroofian-schols syndrome" or "hennekam lymphangiectasia-lymphedema syndrome" or "hennek…	272
	21	("hypohidrosis-enamel hypoplasia-palmoplantar keratoderma-intellectual disability syndrome" or "hypomagnesemia 4, renal" or "hypomagnesemia, seizures, and mental retardation" or "hypomelanosis of ito" or "hypomyelination with brainstem and spinal cord involvement and legspasticity" or "hypomyelination-congenital cataract syndrome" or "hypoparathyroidism-retardation-dysmorphism syndrome" or "hypos…	322
	22	("kagami-ogata syndrome" or "kahrizi syndrome" or "kallmann syndrome-heart disease syndrome" or "kanzaki disease" or "kapur-toriello syndrome" or "kaufman oculocerebrofacial syndrome" or "kbg syndrome" or "kcnq2-related epileptic encephalopathy" or "keipert syndrome" or "kennerknecht syndrome" or "keppen-lubinsky syndrome" or "keutel syndrome" or "kifafa seizure disorder" or "kilquist syndrome" o…	1644
	23	("lipodystrophy-intellectual disability-deafness syndrome" or "lissencephaly 1" or "lissencephaly 10" or "lissencephaly 3" or "lissencephaly 4" or "lissencephaly 5" or "lissencephaly 8" or "lissencephaly due to lis1 mutation" or "lissencephaly syndrome, norman-roberts type" or "lissencephaly, x-linked, 1" or "listeriosis" or "lobar holoprosencephaly" or "loeys-dietz syndrome 1" or "loeys-dietz sy…	553
	24	("microcephaly, congenital cataract, and psoriasiform dermatitis" or "microcephaly, developmental delay, and brittle hair syndrome" or "microcephaly, epilepsy, and diabetes syndrome" or "microcephaly, seizures, and developmental delay" or "microcephaly, seizures, spasticity, and brain calcifications" or "microcephaly, short stature, and impaired glucose metabolism" or "microcephaly, short stature…	90
	25	("monilethrix" or "monocarboxylate transporter 1 deficiency" or "monosomy 13q14" or "monosomy 13q34" or "monosomy 18p" or "monosomy 18q" or "monosomy 22" or "monosomy 22q13.3" or "monosomy 5p" or "monosomy 9p" or "monosomy 9q22.3" or "morbid obesity and spermatogenic failure" or "morm syndrome" or "morquio syndrome c" or "mosaic trisomy 1" or "mosaic trisomy 14" or "mosaic trisomy 8" or "mosaic t…	1096
	26	("nf1-microdeletion syndrome" or "nicolaides-baraitser syndrome" or "niemann-pick disease" or "nijmegen breakage syndrome" or "nizon-isidor syndrome" or "nkx6-2-related autosomal recessive hypomyelinating leukodystrophy" or "non-insulinoma pancreatogenous hypoglycemia syndrome" or "non-progressive cerebellar ataxia with intellectual disability" or "non-progressive predominantly posterior cavitati…	514
	27	("peroxisomal fatty acyl-coa reductase 1 disorder" or "peroxisome biogenesis disorder 14b" or "peroxisome biogenesis disorder 1a (zellweger)" or "peroxisome biogenesis disorder 2a (zellweger)" or "peroxisome biogenesis disorder 2b" or "peroxisome biogenesis disorder 3b" or "peroxisome biogenesis disorder 4b" or "peroxisome biogenesis disorder 5a (zellweger)" or "peroxisome biogenesis disorder 9b"…	1729
	28	("progressive epilepsy-intellectual disability syndrome, finnish type" or "progressive essential tremor-speech impairment-facial dysmorphism-intellectual disability-abnormal behavior syndrome" or "progressive external ophthalmoplegia-myopathy-emaciation syndrome" or "progressive myoclonic epilepsy type 1" or "progressive myoclonic epilepsy type 3" or "progressive spondyloepimetaphyseal dysplasia-…	2385
	29	("seizures, sensorineural deafness, ataxia, mental retardation, and electrolyte imbalance" or "seizures-intellectual disability due to hydroxylysinuria syndrome" or "seizures-scoliosis-macrocephaly syndrome" or "semilobar holoprosencephaly" or "senior-loken syndrome 7" or "septo-optic dysplasia spectrum" or "septopreoptic holoprosencephaly" or "severe achondroplasia-developmental delay-acanthosis…	246
	30	("spastic paraplegia 55, autosomal recessive" or "spastic paraplegia 64, autosomal recessive" or "spastic paraplegia 81, autosomal recessive" or "spastic paraplegia 82, autosomal recessive" or "spastic paraplegia 9b, autosomal recessive" or "spastic paraplegia and psychomotor retardation" or "spastic paraplegia type 2" or "spastic paraplegia, ataxia, and mental retardation" or "spastic paraplegia…	225
	31	("thoc6-related developmental delay-microcephaly-facial dysmorphism syndrome" or "thoracic dysplasia-hydrocephalus syndrome" or "thrombocytopenia, paris-trousseau type" or "thrombocytopenia-absent radius syndrome" or "thumb deformity and alopecia" or "thumb deformity-alopecia-pigmentation anomaly syndrome" or "thumb stiffness-brachydactyly-intellectual disability syndrome" or "thumbs, stiff, with…	2516
	32	("x-linked neurodegenerative syndrome, hamel type" or "x-linked non-syndromic intellectual disability" or "x-linked spastic paraplegia type 16" or "x-linked spasticity-intellectual disability-epilepsy syndrome" or "xp21 deletion syndrome" or "xp22.13p22.2 duplication syndrome" or "xq12-q13.3 duplication syndrome" or "xq21 deletion syndrome" or "xq21 microdeletion syndrome" or "xq25 duplication sy…	883
	33	(dravet or smith magenis or sturge weber).mp.	624
	34	Intellectual development disorder/	41650
	35	((mental* or intellectual*) adj2 (impair* or retard* or defici* or handicap* or subnormal* or subnormal* or abnormal*)).ab,id,ti.	51520
	36	(intellectual* adj4 (disab* or quotient)).ab,id,ti.	21408
	37	or/1-36 [GID]	88317
	38	((core or set? or list?) adj7 outcome?).ab,id,ti.	4253
	39	(NETS1HD or "next stage in evidence based paediatric surgical treatment strategies" or coscam or comet).ab,id,ti.	183
	40	Outcome Assessment/ or (outcome assessment or outcome measures).ab,id,ti.	32926
	41	delphi study/ or consensus/	0
	42	(delphi or consensus).ab,id,ti.	35832
	43	((agree* or recommend*) and (professional? or careprovider? or caregiver?)).ab,id,ti.	35480
	44	(((patient? or client?) adj2 centered) and qualit*).mp.	4651
	45	(validity or validation).mp. or validation study.pt.	214861
	46	methods.id.	50076
	47	standards.id.	8718
	48	or/41-47	338084
	49	40 and 48	3616
	50	38 or 49 [COS]	7752
	51	37 and 50	131
