# Supplementary material for: Patient reported outcomes used in clinical trials and core outcome sets for individuals with genetic intellectual disability: a scoping review
Source: J Neurodev Disord. 2025 Jul 31;17:43. doi: 10.1186/s11689-025-09633-5 (PMC12312581; doi:10.1186/s11689-025-09633-5)
Supplement: Supplementary file 2 — Additional file 2. Included studies in scoping review 1. [file 11689_2025_9633_MOESM2_ESM.xlsx]

## Sheet: References
Ref ID	Year	First Author	Title
1	2016	Hamers	A multicenter randomized controlled trial for bright light therapy in adults with intellectual disability and depression: Study protocol and obstacle management
2	2021	Efron	A pilot randomised placebo-controlled trial of cannabidiol to reduce severe behavioural problems in children and adolescents with intellectual disability
3	2022	Sethuram	A proof‑of‑concept study of growth hormone in children with Phelan–McDermid syndrome
4	2021	Fastman	A randomized controlled trial of intranasal oxytocin in Phelan‑McDermid syndrome
5	2017	Berry-Kravis	Arbaclofen in fragile X syndrome: results of phase 3 trials
6	2020	Efron	Does cannabidiol reduce severe behavioural problems in children with intellectual disability? Study protocol for a pilot single-site phase I/II randomised placebo controlled trial
7	2013	Wilner	Group-based cognitive-behavioural anger management for people with mild to moderate intellectual disabilities: cluster randomised controlled trial
8	2016	Aita	Intranasal Oxytocin for Autism Spectrum Disorder and Comorbid Severe Intellectual Disabilities:open-label study
9	2019	Ramerman	Is risperidone effective in reducing challenging behaviours in individuals with intellectual disabilities after 1 year or longer use? A placebo-controlled, randomised, double-blind discontinuation study
10	2020	Yuge	Long-term melatonin treatment for the sleep problems and aberrant behiors of children with neurodevelopmental disorders
11	2013	Simonoff	Randomized controlled double-blind trial of optimal dose methylphenidate in children and adolescents with severe attention deficit hyperactivity disorder and intellectual disability
12	2020	Hamers	The effect of bright light therapy on depressive symptoms in adults with intellectual disabilities: Results of a multicentre randomized controlled trial
13	2020	Salehi	Use of N-Acetylcysteine (NAC) in the treatment of repetitive behaviors (RB) and self-injurious behaviors (SIB) in Cornelia de Lange syndrome: A randomized double-blind placebo-controlled pilot study
14	2015	Jahoda	BEAT-IT: Comparing a behavioural activation treatment for depression in adults with intellectual disabilities with an attention control: study protocol for a randomised controlled trial
15	2013	Randell	Anti-psychotic Drug REduction in primary care for Adults with Learning Disabilities (ANDREA-LD): A Randomised Double-blind Placebo Controlled Trial - ANDREA-LD
16	2017	Jahoda	Comparison of behavioural activation with guided self-help for treatment of depression in adults with intellectual disabilities: a randomised controlled trial
17	2012	Hanney	Memantine for dementia in adults older than 40 years with Down's syndrome (MEADOWS): a randomised, double-blind, placebo-controlled trial
18	2017	Roording-Ragetlie	Working memory training in children with neuropsychiatric disorders and mild to borderline intellectual functioning, the role of coaching; a double-blind randomized controlled trial
19	2020	Garrels	Student-Directed Learning: A Catalyst for Academic Achievement and Self-Determination for Students with Intellectual Disability?
20	2017	Chan	A randomised controlled trial on evaluation of the clinical efficacy of massage therapy in a multisensory environment for residents with severe and profound intellectual disabilities: a pilot study
21	2013	Vos	The role of attention in the affective life of people with severe or profound intellecutal disabilities
22	2013	Langdon	An evaluation of the EQUIP treatment programme with men who have intellectual or other developmental disabilities
23	2013	Karaaslan	Effectiveness of responsive teaching with children with down syndrome
24	2019	Heussler	A phase1/2, open-label assessment of the safety, tolerability, and efficacy of transderman cannabidiol (ZYN002) for the treatment of pediatric fragile X syndrome
25	2017	Ligsay	A randomized double-blind, placebo-controlled trial of ganaxolone in children and adolescents with fragile X syndrome
26	2021	Champigny	Combining Lovastatin and Minocycline for the Treatment of Fragile X Syndrome: Results From the LovaMiX Clinical Trial
27	2017	Youssef	Effect of the mGluR5-NAM Basimglurant on Behavior in Adolesecents and Adults with Fragile X Syndrome in a Randomized, Double-Blind, Placebo-Controlled Trial: FragXis Phase 2 Results
28	2021	Berry-Kravis	Inhibition of phosphodiesterase-4D in adults with fragile X syndrome: a randomized, placebo-controlled, phase 2 clinical trial
29	2020	Luu	Response to placebo in fragile X syndrome clinical trials: an initial analysis
30	2017	van der Molen	In socially anxious adolescents with mild intellectual disabilities, does cognitive bias modification for interpretation (CBM-I) reduce interpretation biases and social anxiety?
31	2020	Bordini	A randomised clinical pilot trial to test the effectiveness of parent training with video modelling to improve functioning and symptoms in children with autism spectrum disorders and intellectual disability
32	2022	Kang	Effects of 1Hz repetitive transcranial magnetic stimulation on autism with intellectual disability: a pilot study
33	2019	Janeslätt	Intervention in time-processing ability, daily time management and autonomy in children with intellectual disabilities aged 10-17 years - a cluster randomised trial
34	2017	van Schijndel-Speet	A structured physical activity and fitness programme for older adults with intellectual disabilities: results of a cluster-randomised clinical trial
35	2019	Yamada	Community-based study about the efficacy of Melissa officinalis extract which contained rosmarinic acid on cognitive function in older adults with subjective cognitive impairment and mild cognitive impairment: A double blind, placebo-controlled parallel-design, randomized control trial
36	2013	Perez-Cruzado	Improving adherence physical activity
37	2021	Musa	Effectiveness of mindfulness-based cognitive therapy among depressed individuals with disabilities in Nigeria: A randomized controlled trial
38	2020	Trepp	Impact of phenylalanine on cognitive, cerebral, and neurometabolic parameters in adult patients with phenylketonuria (the PICO study): a randomized, placebo-controlled, crossover, noninferiority trial
39	2016	Sano	Vitamin E in aging persons with Down syndrome
40	2017	Krueger	Everolimus for treatment of tuberous sclerosis complex-associated neuropsychiatric disorders
41	2016	Payne	Randomized placebo-controlled study of lovastatin in children with neurofibromatosis type 1
42	2013	Cornish (contact person)	A randomised control trial assessing the effects of an adaptive attention training intervention in children with Intelelctual Disabilities
43	2022	Goeldner	A randomized, double-blind, placebo-controlled phase II trial to explore the effects of a GABAA-α5 NAM (basmisanil) on intellectual disability associated with Down syndrome
44	2015	Burton	A randomized, placebo-controlled, double-blind study of sapropterin to treat ADHD symptoms and executive function impairment in children and adults with sapropterin-responsive phenylketonuria
45	2019	Overwater	Arandomized controlled trial with everolimus for IQ and autism in tuberous sclerosis complex
46	2019	Hessl	Cognitive training for children and adolescents with fragile X syndrome: a randomized controlled trial of Cogmed
47	2020	Van Andel	Effects of bumetanide on neurodevelopmental impairments in patients with tuberous sclerosis complex: an open-label pilot study
48	2016	Ney	Glycomacropeptide for nutritional management of phenylketonuria: a randomized, controlled, crossover trial
49	2017	Kirk	Impact of attention training on academic achievement, executive functioning, and behavior: a randomized controlled trial
50	2021	De Weger	One‑year effects of bifocal and unifocal glasses on executive functions in children with Down syndrome in a randomized controlled trial
51	2016	Spiridigliozzi	Safety and Efficacy of Rivastigmine in Children with Down Syndrome: A Double Blind Placebo Controlled Trial
52	2022	Maeder	Selective Effects of Methylphenidate on Attention and Inhibition in 22q11.2 Deletion Syndrome: Results From a Clinical Trial
53	2016	Vereenooghe	Using computers to teach people with intellecutal disabilities to perform some of the tasks used within cognitive behavioural therapy: A randomised experiemnt
54	2019	Gosens	Evaluating a personalized treatment for substance use disorder in people with mild intellectual disability and borderline intellectual functioning: a series single case studies with a randomized multiple baseline design
55	2014	Kennedy	Evaluation of a group based cognitive behavioural therapy programma for menstrual pain managament in young women with intellectual disabilities: protocol for a mixed methods controlled clinical trial
56	2013	Wright	Cognitive behavioural therapy for anxiety in a man with Autism Spectrum Disorder, Intellectual Disability, and social phobia
57	2013	Wuang	Occupational therapy home program for children with intellectual disabilities: A randomized, controlled trial
58	2021	Not reported	A Randomized, Double-Blind, Placebo-Controlled Multiple-Center, Efficacy and Safety Study of ZYN002 Administered as a Transdermal Gel to Children and Adolescents with Fragile X Syndrome - RECONNECT - RECONNECT
59	2020	Berry-Kravis	A Double-Blind, Randomized, Placebo-Controlled Clinical Study of Trofinetide in the Treatment of Fragile X Syndrome
60	2019	Hronis	Fearless me!: A Pilot Randomised Controlled Trial (RCT) of an Innovative Treatment Program for Children with Intellectual Disability and Anxiety
61	2017	Blasi	Movement cognition and narration of the emotions treatment versus standard speech therapy in the treatment of children with borderline intellectual functioning: a randomized controlled trial
62	2013	van der Vaart	Simvastatin for cognitive deficits and behavioural problems in patients with neurofibromatosis type 1 (NF1-SIMCODA): a randomised, placebo-controlled trial
63	2017	Weymeis	Extending School-Wide Positive Behaviour Support (SWPBS) with emotional support systems: a non-randomized study testing the effectiveness of a school-wide health care policy TIME-IN in Flemish special education
64	2016	Djukic	Pharmacologic Treatment of Rett Syndrome With Glatiramer Acetate
65	2018	Papadopoulos (contact person)	An evaluation of the Sleeping Sound program on children's sleep difficulties in children with Autism Spectrum Disorder and Intellectual Disability
66	2015	Weeland	Study protocol: a randomised controlled trial testing the effectiveness of 'Op Volle Kracht' in Dutch residential care
67	2014	Lion-Francois	The effect of methylphenidate on neurofibromatosis type 1: a randomised, double-blind, placebo-controlled, crossover trial
68	2016	Bonnot	Randomized, Placebo Controlled Double-blind Study of the Efficacy of Topiramate on the Symptoms of Irritability - Impulsivity, Overeating and Self-harm in a Population of Patients Suffering From Prader Willi Syndrome Over 8 Weeks
69	2017	Lee	The impact of a school-based weight management program involving parents via mHealth for overweight and obese children and adolescents with intellectual disability: a randomized controlled trial
70	2015	Lo	Behavior in children with Prader–Willi syndrome before and during growth hormone treatment: a randomized controlled trial and 8‑year longitudinal study
71	2017	Glaze	A double-blind, randomized, placebo-controlled clinical study of trofinetide in the treatment of rett syndrome
72	2019	Not reported	A Double-blind, Randomized, Placebo-controlled Trial of Adjunctive Ganaxolone Treatment in Children and Young Adults with Cyclin-dependent Kinase-like 5 (CDKL5) Deficiency Disorder (CDD) Followed by Long-term Open-label Treatment
73	2015	Not reported	A placebo-controlled discontinuation trial of off-label used risperidone in people with intellectual disability - Discontinuation of risperidone in people with intellectual disability
74	2021	Not reported	A Randomized Waitlist-Control Trial with Bumetanide in Children with Autism
75	2016	Hess	A randomized, double-blind, placebo-controlled trial of low-dose sertraline in young children with fragile x syndrome
76	2020	Fernández	A randomized, multicenter clinical trial to assess the efficacy and safety of clozapine vs treatment as usual for treatment-resistant psychosis in adolescents and young adults with intellectual disability
77	2014	Grieco	An open-label pilot trial of minocycline in children as a treatment for Angelman syndrome as a treatment for Angelman syndrome
78	2020	Thurman	Controlled trial of lovastatin combined with an open-label treatment of a parent-implemented language intervention in youth with fragile X syndrome
79	2016	Le Molgat (contact person)	Developmental and sequenced 1 to 1 educational intervention in children with autism spectrum disorder (ASD): a randomized controlled trial
80	2020	Tanet	Developmental and sequenced one-to-one educational intervention (DS1-EI) for autism spectrum disorder and intellectual disability: a two-year interim report of a randomized single-blind multicenter controlled trial
81	2019	Glaze	Double-blind, randomized, placebo-controlled study of trofinetide in pediatric Rett syndrome
82	2019	Consoli	Effect of topiramate on eating behaviours in Prader-Willi syndrome: TOPRADER double-blind randomised placebo-controlled study
83	2021	Mengel	Efficacy and safety of arimoclomol in Niemann-Pick disease type C: Results from a double-blind, randomised, placebo-controlled, multinational phase 2/3 trial of a novel treatment
84	2022	Bremova-Ertl	Efficacy and safety of N‑acetyl‑l‑leucine in Niemann–Pick disease type C
85	2021	Blakely-Smith	Group Cognitive Behavioral Treatment for anxiety in adolescents with ASD and intellectual disability: A randomized controlled trial
86	2018	Dykens	Intranasal carbetocin reduces hyperphagia in individuals with Prader-Willi syndrome
87	2016	Bailey	Mavoglurant in adolescents with fragile X syndrome: analysis of Clinical Global Impression-Improvement source data from a double-blind therapeutic study followed by an open-label, long-term extension study
88	2018	Hagerman	Mavoglurant in Fragile X Syndrome: Results of two open-label, extension trials in adults and adolescents
89	2017	Miller	Oxytocin treatment in children with Prader-Willi syndrome: A double-blind, placebo-controlled, crossover study
90	2021	Polymeopoulos	Tasimelteon safely and effectively improves sleep in Smith–Magenis syndrome: a double-blind randomized trial followed by an open-label extension
91	2021	Bird	The STARS Phase 2 Study: A Randomized Controlled Trial of Gaboxadol in Angelman Syndrome
92	2017	Cooney	Computerised cognitive-behavioural therapy for adults with intellectual disability: randomised controlled trial
93	2015	Kouimtsidis	Extended brief intervention to address alcohol misuse in people with mild to moderate intellectual disabilities living in the community (EBI-ID): study protocol for a randomised controlled trial
94	2019	Willner	Eye movement desensitisation and reprocessing for symptoms of post-traumatic stress disorder in adults with intellectual disabilities
95	2019	Han	A placebo-controlled trial of folic acid and betaine in identical twins with Angelman
96	2014	Woynaroski	A Transactional Model of Spoken Vocabulary Variation in Toddlers With Intellectual Disabilities
97	2019	Linn	Development of communicative abilities in infants with Down syndrome after systematized training in gestural communication
98	2014	Yoder	Effects of Dose Frequency of Early Communication Intervention in Young Children With and Without Down Syndrome
99	2013	Kaiser	Parent-implemented enhanced milieu teaching with preschool children who have intellectual disabilities
100	2015	Idusohan-Moizer	Mindfulness-based cognitive therapy for adults with intellectual disabilities: an evaluation of the effectiveness of mindfulness in reducing symptoms of depression and anxiety
101	2017	Gringras	Efficacy and Safety of Pediatric Prolonged-Release Melatonin for Insomnia in Children with Autism Spectrum Disorder
102	2014	De Diego-Otero	A combination of ascorbic acid and α-tocopherol to test the effectiveness and safety in the fragile X syndrome: study protocol for a phase II, randomized, placebo-controlled trial
103	2012	Sahu	Effectiveness and Safety of Donepezil in Boys With Fragile X Syndrome: A Double-Blind, Randomized, Controlled Pilot Study
104	2021	Koltsulski	Does parent management training reduce behavioural and emotional problems in children with intellectual disability? A randomised controlled trial
105	2012	Allen	Evaluation of a behavioral treatment package to reduce sleep problems in children with Angelman Syndrome
106	2013	Not reported	A three-arm, randomized, double-blind, placebo-controlled study of the efficacy and safety of two trough-ranges of everolimus as adjunctive therapy in patients with tuberous sclerosis complex (TSC) who have refractory partial-onset seizures
107	2021	Caixas	Effect of deep propioceptive stimulation on sleep disorders, behavior and brain connectivity in adults with Prader-Willi syndrome
108	2016	Ring	Improving outcomes in adults with epilepsy and intellectual disability (EpAID) using a nurse-led intervention: study protocol for a cluster randomised controlled trial
109	2020	Smeets	Manualized individual music intervention for people with a mild to moderate intellectual disability and challenging behavior: A randomized controlled study
110	2020	Gross	Selumetinib in children with inoperable plexiform neurofibromas
111	2018	Ring	Training nurses in a competency framework to support adults with epilepsy and intellectual disability: the EpAID cluster RCT
112	2021	Azevedo	Transcranial Direct Current Stimulation for Prader-Willi Syndrome
113	2016	Jones	Adapting and Evaluating Dialectical Behaviour Group Therapy for Adults With Dual Diagnosis (Intellectual Disabilities With Psychiatric Disorder)
114	2020	Waedel	Effectiveness of a mindfulness-oriented substance use prevention program for boys with mild to borderline intellectual disabilities: study protocol for a randomised controlled trial
115	2021	Probert	Double-blind, placebo-controlled, randomized clinical trial comparing the efficacy and safety of sialanar plus oral rehabilitation against placebo plus oral rehabilitation for children and adolescents with severe sialorrhoea and neurodisabilities
116	2015	Schijven	Evaluating a selective prevention program for substance use and comorbid behavioral problems in adolescents with mild to borderline intellectual disabilities: Study protocol of a randomized controlled trial
117	2021	Müller	Methylphenidate for attention‑deficit/hyperactivity disorder in patients with Smith–Magenis syndrome: protocol for a series of N‑of‑1 trials
118	2015	Bouvet	Relaxation therapy and anxiety, self-esteem, and emotional regulation among adults with intellectual disabilities: A randomized controlled trial
119	2020	Verberg	Effectiveness of the online mindset intervention 'The Growth Factory' for adolescents with intellectual disabilities
120	2019	Schroder	Pediatric Prolonged‑Release Melatonin for Sleep in Children with Autism Spectrum Disorder: Impact on Child Behavior and Caregiver’s Quality of Life
121	2021	Attarian	A double‑blind, placebo‑controlled, randomized trial of PXT3003 for the treatment of Charcot–Marie–Tooth type 1A
122	2020	Landazuri	A prospective multicenter study of laser ablation for drug resistant epilepsy – One year outcomes
123	2014	Hassiotis	Clinical and cost effectiveness of staff training in positive behaviour support (PBS) for treating challenging behaviour in adults with intellectual disability: a cluster randomised controlled trial
124	2020	Strydom	Clinical and cost effectiveness of staff training in the delivery of Positive Behaviour Support (PBS) for adults with intellectual disabilities, autism spectrum disorder and challenging behaviour - randomised trial
125	2019	Karlsson	Evaluation of Specialized Water Dance intervention
126	2015		Home-based exercise training following ward-based rehabilitation in geriatric patients with cognitive impairment
127	2018	Kärner	Medication management and preventive healthcare for adults with intellectual disabilities - MGMB
128	2018	Hassiotis	Positive behaviour support training for staff for treating challenging behaviour in people with intellectual disabilities: a cluster RCT
129	2021	Murphy	Psychological treatment for men with intellectual and/or developmental disabilities and harmful sexual behaviour
130	2020	Lundqvist	Structured water dance intervention (SWAN) for adults with profound intellectual and multiple disabilities: study protocol
131	2014	Lante	Embedding sustainable physical activities into the everyday lives of adults with intellectual disabilities: a randomised controlled trial
132	2014	Cloke (contact person)	Evaluation of a brief parenting discussion group for parents of 3-8 year old children with a disability
133	2014	Stuttard	Riding the Rapids: Living with autism or disability—An evaluation of a parenting support intervention for parents of disabled children
134	2014	Kleefman	The effectiveness of Stepping Stones Triple P parenting support in parents of children with borderline to mild intellectual disability and psychosocial problems: a randomized controlled trial
135	2021	Depping	Efficacy of a Brief, Peer-Delivered Self-management Intervention for Patients With Rare Chronic Diseases A Randomized Clinical Trial
136	2016	Hassiotis	The SAINT a guided self-help approach for people with intellectual disabilities
137	2021	Ali	A pilot randomised controlled trial of befriending by volunteers in people with intellectual disability and depressive symptoms
138	2019	Ali	A pilot randomised controlled trial of one to one befriending by volunteers, compared to usual care, in reducing symptoms of depression in people with intellectual disability (ID)
139	2012	Hagebeuk	Folinic Acid Supplementation in Rett Syndrome Patients Does Not Influence the Course of the Disease: A Randomized Study
140	2015	Qiang	Clinically randomized comperative observation of acupuncture treatment of mental retardation based on GAS individualized assessment
141	2021	Mondal	Outcome of early intervention delivered through teletherapy as compared to that delivered in a conventional manner in children with neurodevelopmental disorders â?? a pilot randomized controlled trial
142	2018	Hassiotis	Clinical outcomes of staff training in positive behaviour support to reduce challenging behaviour in adults with intellectual disability: cluster randomised controlled trial
143	2021	Enkelaar	The LEDs move pilot study: the Light Curtain and physical activity and well-being among people with visual and intellectual disabilities
144	2019	Kimonis	A randomized pilot efficacy and safety trial of diazoxide choline controlled-release in patients with Prader-Willi syndrome
145	2021	Hollander	Instranasal oxytocin versus placebo for hyperphagia and repetitive behaviors in children with Prader-Willi syndrome: a randomized controlled pilot trial
146	2021	Damen	Oxytocin in young children with Prader-Willi syndrome: Results of a randomized, double-blind, placebo-controlled, crossover trial investigating 3 months of oxytocin
147	2016	Kuppens	Promising effects of oxytocin on social and food-related behaviour in young children with Prader-Willi syndrome: a randomized, double-blind, controlle crossover trial
148	2014	Widemann	Phase 2 randomized, flexible crossover, double-blinded, placebo-controlled trial of the farnesyltransferase inhibitor tipifarnib in chlidren and young adults with neurofibromatosis type 1 and progressive plexiform neurofibromas
149	2014	WIdemann	Phase II Trial of Pirfenidone in Children and Young Adults With Neurofibromatosis Type 1 and Progressive Plexiform Neurofibromas
150	2015	Changlian	Lithium treat children with moderate-to-severe retardation: a stratified randomized controlled trial
151	2014	Roeden	Processes and effects of Solution-Focused Brief Therapy in people with intellectual disabilities: a controlled study
152	2017	Giltay	Reducing Aggressive Behaviour Among People With an Intellectual Disability Through Supplementation of Vitamins, Minerals and n-3 Fatty Acids
153	2018	Van Wijngaarden	Effect of the serious game 'You & I' on the mentalizing abilities of adults with mild to borderline intellectual disabilities
154	2017	Frakking (contact person)	A rondomised controlled study to evaluate an the effect of an integrated care apthway on quality of life for children with chronic disease-connceting the dots in healthcare provision
155	2017	García-Villamisar	Effects of therapeutic recreation on adults with ASD and ID: a preliminary randomized control trial
156	2016	Armando	Indicated prevention with long-chain polyunsaturated omega-3 fatty acids in patients with 22q11DS genetically at high risk for psychosis. Protocol of a randomized, double-blind, placebo-controlled treatment trial
157	2014	Bai	Effectiveness of a life story work program on older adults with intellectual disabilities
158	2012	Vogt	Exercise, mood and cognitive performance in intellectual disabilty - A neurophysiological approach
159	2017	Smith-Hicks	Randomized open-label trial of dextromethorphan in Rett syndrome
160	2019	Martínez-Monseny	AZATAX: Acetazolamide Safety and Efficacy in Cerebellar Syndrome in PMM2 Congenital Disorder of Glycosylation (PMM2-CDG)
161	2021	Stenerson	Long-term stability of hypoglossal nerve stimulation for the treatment of obstructive sleep apnea in children with Down syndrome
162	2022	Temizkan	Effects of vocational rehabilitation group intervention on motivation and occupational self-awareness in individuals with intellectual disabilities: A single blind, randomised control study
163	2020	Kayihan	Effects of vocational rehabilitation group intervention on motivation and occupational self-awareness in individuals with intellectual disabilities: A single-blind, randomized control study
164	2015	Kostulski	Evaluation of a parent Management Training for parents of children with intellectual disabilities - ESEKI
165	2015	Bohm	Growth hormone treatment improves vitality and behavioural issues in children with Prader-Willi syndrome
166	2018	Beh-Pajooh	The effectiveness of painting therapy program for the treatment of externalizing behaviors in children with intellectual disability
167	2016	Jeste	Early Behavioral Intervention to Improve Social Communication Function in Infants With Tuberous Sclerosis Complex
168	2019	Sharry	Testing the effectiveness of the Parents Plus Pathways programme for parents of adolescents with disabilities
169	2019	Klopstock	Safety and efficacy of deferiprone for pantothenate kinase-associated neurodegeneration: a randomised, double-blind, controlled trial and an open label extension study
170	2018	Mizuguchi	Everolimus for epilepsy and autism spectrum disorder in tuberous sclerosis complex: EXIST-3 substudy in Japan
171	2019	Rubin	Changes in Health-Related Outcomes in Youth With Obesity in Response to a Home-Based Parent-Led Physical Activity Program
172	2020	Farris	Clinical and cost effectiveness of a parent mediated intervention to reduce challenging behaviour in pre-schoolers with moderate to severe intellectual disability (EPICC-ID) study protocol: a multicentre, parallel-group randomised controlled trial
173	2022	Calafat	Effectiveness of the mirror therapy for improving bimanual performance, somatosensory function of the impaired upper limb and quality of life in children with unilateral spastic cerebral palsy
174	2012	Martinelli	EPI-743 reverses the progression of the pediatric mitochondrial disease—Genetically defined Leigh Syndrome
175	2014	Langman	Quality of life is improved and kidney function preserved in patients with Nephropathic Cystinosis treated for 2 years with delayed-release cysteamine bitartrate
176	2014	Rubin	Rationale and design of active play @ home: a parent-led physical activity program for children with and without disability
177	2017	Amin	Sirolimus Ointment for Facial Angiofibromas in Individuals with Tuberous Sclerosis Complex
178	2021	Amin	The metformin in tuberous sclerosis (MiTS) study: A randomised double-blind placebo-controlled trial
179	2019	Oviedo	Effects of different exercise modalities to improve health-related fitness variables in older adults with intellectual disability: A randomised controlled trial
180	2019	Oviedo	Effects of different exercise modalities to improve health-related fitness variables in older adults with intellectual disability: A randomized controlled trial
181	2017	García-Villamisar	Effects of B-Active2 on Balance, Gait, Stress, and Well-Being of Adults With Autism Spectrum Disorders and Intellectual Disability: A Controlled Trial
182	2019	ptomey LT	Individual and Family-Based Approaches to Increase Physical Activity in Adolescents with Intellectual and Developmental Disabilities: Rationale and Design for an 18 Month Randomized Trial
183	2017	Tyrer	Nidotherapy compared with enhanced care programme approach training for adults with aggressive challenging behaviour and intellectual disability (NIDABID): cluster-randomised controlled trial
184	2013	Willner	A cluster randomised controlled trial of a manualised cognitive-behavioural anger management intervention delivered by supervised lay therapists to people with intellectual disabilities
185	2013	Krueger	Everolimus Treatment of refractory epilepsy in Tubeorus sclerosis complex
186	2018	De Vries	Measuring Health-Related Quality of Life in Tuberous Sclerosis Complex – Psychometric Evaluation of Three Instruments in Individuals With Refractory Epilepsy
187	2022	Juarez-Martinez	Bumetanide Effects on Resting-State EEG in Tuberous Sclerosis Complex in Relation to Clinical Outcome: An Open-Label Study
188	2019	Monlux	Telehealth delivery of function-based behavioral treatment for problem behaviors exhibited by boys with Fragile X syndrome
189	2014	Costa	Phase II Multicenter 16-Week Randomized Double Blind Placebo-Controlled Evaluation of the Efficacy, Tolerability and Safety of Memantine Hydrochloride on Enhancing the Cognitive Abilities of Adolescents and Young Adults With Down Syndrome
190	2021	Luu	Safety and efficacy of low-dose PI3K inhibitor taselisib in adult patients with CLOVES and Klippel–Trenaunay syndrome (KTS): the TOTEM trial, a phase 1/2 multicenter, open-label, single-arm study
191	2018	Klein	Cognitive bias modification reduces social anxiety symptoms in socially anxious adolescents with mild intellectual disabilities: a randomized controlled trial
192	2020	Palacios	Brain electrical stimulation associated with speech therapy in speech apraxia in young people with Trisomy 21 (Down syndrome)
193	2019	Walsh	An Exploration of the Performance and Generalization Outcomes of a Social Skills Intervention for Adults with Autism and Intellectual Disabilities
194	2015	Hall	Effects of Social Gaze Training on Brain and Behavior in Fragile X Syndrome
195	2016	Overwater	Sirolimus for epilepsy in children with tuberous sclerosis complex A randomized controlled trial
196	2012	Carraro	Effects of an exercise programme on anxiety in adults with intellectual disabilities
197	2016	Bennett	Guided self-help interventions for mental health disorders in children with neurological conditions: study protocol for a pilot randomised controlled trial
198	2015	Kamiji	Oral myofunctional training trial for CLinical Evidence-Learning disabilities - ORACLE-LD
199	2016	Kirk	Computerised attention training for children with intellectual disabilities: a randomised controlled trial
200	2018	Kiewik	Pilot study of a cognitive behavior therapy for adults with mild or borderline intellectual disabilities (MBID) and substance use disorders (SUD)
201	2019	Napoli	Allopregnanolone Treatment Improves Plasma Metabolomic Profile Associated with GABA Metabolism in Fragile X-Associated Tremor/Ataxia Syndrome: a Pilot Study
202	2017	Wang	Open-Label Allopregnanolone Treatment of Men with Fragile X-Associated Tremor/Ataxia Syndrome
203	2015	Lo	Beneficial Effects of Long-Term Growth Hormone Treatment on Adaptive Functioning in Infants With Prader-Willi Syndrome
204	2019	Whitley	Final results of the phase 1/2, open-label clinical study of intravenous recombinant human N-acetyl-alfa-D-glucosaminidase (SBC-103) in children with mucopolysaccharidosis IIIB
205	2021	Giugliani	Iduronate-2-sulfatase fused with anti-hTfR antibody, pabinafusp alfa, for MPS-II: A phase 2 trial in Brazil
206	2014	Tardieu	Intracerebral Administration of Adeno-Associated Viral Vector Serotype rh.10 Carrying Human SGSH and SUMF1 cDNAs in Children with Mucopolysaccharidosis Type IIIA Disease: Results of a Phase I/II Trial
207	2017	Tardieu	Intracerebral gene therapy in children with mucopolysaccharidosis type IIIB syndrome: an uncontrolled phase 1/2 clinical trial
208	2021	Deiva	Intracerebral Gene Therapy in Four Children with Sanfilippo B Syndrome: 5.5-Year Follow-Up Results
209	2019	Farmer	Long-term neuropsychological outcomes from an open-label phase 1/2a trial of 2-hydoxypropyl-β-cyclodextrins (VTS-270) in Niemann-Pick Disease, Type C1
210	2018	Giugliani	Neurocognitive and somatic stabilization in pediatric patients with severe Mucopolysaccharidosis Type I after 52 weeks of intravenous brain-penetrating insulin receptor antibody-iduronidase fusion protein (valanafusp alpha): an open label phase 1-2 trial
211	2012	Summers	Neurodevelopmental outcomes in children with Angelman syndrome after 1 year of behavioural intervention
212	2020	Ghasemi	The effect of Brailletonik exercises, treadmill and computer games on executive functions, motor and social skills of mentally retarded children
213	2014	Attarian	An exploratory randomised double-blind and placebo-controlled phase 2 study of a combination of baclofen, naltrexone and sorbitol (PXT3003) in patients with Charcot-Marie-Tooth disease type 1A

## Sheet: References + Number ID
Number ID	Year	First Author	Title
5	2016	Hamers	A multicenter randomized controlled trial for bright light therapy in adults with intellectual disability and depression: Study protocol and obstacle management
8	2021	Efron	A pilot randomised placebo-controlled trial of cannabidiol to reduce severe behavioural problems in children and adolescents with intellectual disability
11	2022	Sethuram	A proof‑of‑concept study of growth hormone in children with Phelan–McDermid syndrome
12	2022	Sethuram	A proof‑of‑concept study of growth hormone in children with Phelan–McDermid syndrome
13	2021	Fastman	A randomized controlled trial of intranasal oxytocin in Phelan‑McDermid syndrome
19	2017	Berry-Kravis	Arbaclofen in fragile X syndrome: results of phase 3 trials
30	2020	Efron	Does cannabidiol reduce severe behavioural problems in children with intellectual disability? Study protocol for a pilot single-site phase I/II randomised placebo controlled trial
38	2013	Wilner	Group-based cognitive-behavioural anger management for people with mild to moderate intellectual disabilities: cluster randomised controlled trial
40	2016	Aita	Intranasal Oxytocin for Autism Spectrum Disorder and Comorbid Severe Intellectual Disabilities:open-label study
41	2019	Ramerman	Is risperidone effective in reducing challenging behaviours in individuals with intellectual disabilities after 1 year or longer use? A placebo-controlled, randomised, double-blind discontinuation study
42	2020	Yuge	Long-term melatonin treatment for the sleep problems and aberrant behiors of children with neurodevelopmental disorders
46	2013	Simonoff	Randomized controlled double-blind trial of optimal dose methylphenidate in children and adolescents with severe attention deficit hyperactivity disorder and intellectual disability
52	2020	Hamers	The effect of bright light therapy on depressive symptoms in adults with intellectual disabilities: Results of a multicentre randomized controlled trial
56	2020	Salehi	Use of N-Acetylcysteine (NAC) in the treatment of repetitive behaviors (RB) and self-injurious behaviors (SIB) in Cornelia de Lange syndrome: A randomized double-blind placebo-controlled pilot study
62	2015	Jahoda	BEAT-IT: Comparing a behavioural activation treatment for depression in adults with intellectual disabilities with an attention control: study protocol for a randomised controlled trial
63	2013	Randell	Anti-psychotic Drug REduction in primary care for Adults with Learning Disabilities (ANDREA-LD): A Randomised Double-blind Placebo Controlled Trial - ANDREA-LD
64	2017	Jahoda	Comparison of behavioural activation with guided self-help for treatment of depression in adults with intellectual disabilities: a randomised controlled trial
65	2012	Hanney	Memantine for dementia in adults older than 40 years with Down's syndrome (MEADOWS): a randomised, double-blind, placebo-controlled trial
69	2017	Roording-Ragetlie	Working memory training in children with neuropsychiatric disorders and mild to borderline intellectual functioning, the role of coaching; a double-blind randomized controlled trial
72	2020	Garrels	Student-Directed Learning: A Catalyst for Academic Achievement and Self-Determination for Students with Intellectual Disability?
73	2017	Chan	A randomised controlled trial on evaluation of the clinical efficacy of massage therapy in a multisensory environment for residents with severe and profound intellectual disabilities: a pilot study
74	2013	Vos	The role of attention in the affective life of people with severe or profound intellecutal disabilities
75	2013	Langdon	An evaluation of the EQUIP treatment programme with men who have intellectual or other developmental disabilities
76	2013	Karaaslan	Effectiveness of responsive teaching with children with down syndrome
78	2016	Hamers	A multicenter randomized controlled trial for bright light therapy in adults with intellectual disability and depression: Study protocol and obstacle management
79	2019	Heussler	A phase1/2, open-label assessment of the safety, tolerability, and efficacy of transderman cannabidiol (ZYN002) for the treatment of pediatric fragile X syndrome
80	2017	Ligsay	A randomized double-blind, placebo-controlled trial of ganaxolone in children and adolescents with fragile X syndrome
81	2021	Champigny	Combining Lovastatin and Minocycline for the Treatment of Fragile X Syndrome: Results From the LovaMiX Clinical Trial
82	2017	Youssef	Effect of the mGluR5-NAM Basimglurant on Behavior in Adolesecents and Adults with Fragile X Syndrome in a Randomized, Double-Blind, Placebo-Controlled Trial: FragXis Phase 2 Results
83	2021	Berry-Kravis	Inhibition of phosphodiesterase-4D in adults with fragile X syndrome: a randomized, placebo-controlled, phase 2 clinical trial
84	2020	Luu	Response to placebo in fragile X syndrome clinical trials: an initial analysis
85	2020	Hamers	The effect of bright light therapy on depressive symptoms in adults with intellectual disabilities: Results of a multicentre randomized controlled trial
87	2017	van der Molen	In socially anxious adolescents with mild intellectual disabilities, does cognitive bias modification for interpretation (CBM-I) reduce interpretation biases and social anxiety?
88	2020	Bordini	A randomised clinical pilot trial to test the effectiveness of parent training with video modelling to improve functioning and symptoms in children with autism spectrum disorders and intellectual disability
89	2022	Kang	Effects of 1Hz repetitive transcranial magnetic stimulation on autism with intellectual disability: a pilot study
102	2019	Janeslätt	Intervention in time-processing ability, daily time management and autonomy in children with intellectual disabilities aged 10-17 years - a cluster randomised trial
103	2015	Jahoda	BEAT-IT: Comparing a behavioural activation treatment for depression in adults with intellectual disabilities with an attention control: study protocol for a randomised controlled trial
105	2017	van Schijndel-Speet	A structured physical activity and fitness programme for older adults with intellectual disabilities: results of a cluster-randomised clinical trial
106	2019	Yamada	Community-based study about the efficacy of Melissa officinalis extract which contained rosmarinic acid on cognitive function in older adults with subjective cognitive impairment and mild cognitive impairment: A double blind, placebo-controlled parallel-design, randomized control trial
107	2013	Perez-Cruzado	Improving adherence physical activity
127	2021	Musa	Effectiveness of mindfulness-based cognitive therapy among depressed individuals with disabilities in Nigeria: A randomized controlled trial
128	2020	Trepp	Impact of phenylalanine on cognitive, cerebral, and neurometabolic parameters in adult patients with phenylketonuria (the PICO study): a randomized, placebo-controlled, crossover, noninferiority trial
129	2016	Sano	Vitamin E in aging persons with Down syndrome
130	2017	Krueger	Everolimus for treatment of tuberous sclerosis complex-associated neuropsychiatric disorders
131	2016	Payne	Randomized placebo-controlled study of lovastatin in children with neurofibromatosis type 1
136	2015	Jahoda	BEAT-IT: Comparing a behavioural activation treatment for depression in adults with intellectual disabilities with an attention control: study protocol for a randomised controlled trial
137	2017	Jahoda	Comparison of behavioural activation with guided self-help for treatment of depression in adults with intellectual disabilities: a randomised controlled trial
139	2013	Cornish (contact person)	A randomised control trial assessing the effects of an adaptive attention training intervention in children with Intelelctual Disabilities
140	2022	Goeldner	A randomized, double-blind, placebo-controlled phase II trial to explore the effects of a GABAA-α5 NAM (basmisanil) on intellectual disability associated with Down syndrome
141	2015	Burton	A randomized, placebo-controlled, double-blind study of sapropterin to treat ADHD symptoms and executive function impairment in children and adults with sapropterin-responsive phenylketonuria
142	2019	Overwater	Arandomized controlled trial with everolimus for IQ and autism in tuberous sclerosis complex
143	2019	Hessl	Cognitive training for children and adolescents with fragile X syndrome: a randomized controlled trial of Cogmed
144	2021	Champigny	Combining Lovastatin and Minocycline for the Treatment of Fragile X Syndrome: Results From the LovaMiX Clinical Trial
145	2020	Van Andel	Effects of bumetanide on neurodevelopmental impairments in patients with tuberous sclerosis complex: an open-label pilot study
146	2017	Krueger	Everolimus for treatment of tuberous sclerosis complex-associated neuropsychiatric disorders
147	2016	Ney	Glycomacropeptide for nutritional management of phenylketonuria: a randomized, controlled, crossover trial
148	2017	Kirk	Impact of attention training on academic achievement, executive functioning, and behavior: a randomized controlled trial
149	2021	De Weger	One‑year effects of bifocal and unifocal glasses on executive functions in children with Down syndrome in a randomized controlled trial
150	2021	De Weger	One‑year effects of bifocal and unifocal glasses on executive functions in children with Down syndrome in a randomized controlled trial
151	2021	De Weger	One‑year effects of bifocal and unifocal glasses on executive functions in children with Down syndrome in a randomized controlled trial
152	2016	Payne	Randomized placebo-controlled study of lovastatin in children with neurofibromatosis type 1
153	2016	Spiridigliozzi	Safety and Efficacy of Rivastigmine in Children with Down Syndrome: A Double Blind Placebo Controlled Trial
154	2022	Maeder	Selective Effects of Methylphenidate on Attention and Inhibition in 22q11.2 Deletion Syndrome: Results From a Clinical Trial
155	2017	Roording-Ragetlie	Working memory training in children with neuropsychiatric disorders and mild to borderline intellectual functioning, the role of coaching; a double-blind randomized controlled trial
156	2016	Vereenooghe	Using computers to teach people with intellecutal disabilities to perform some of the tasks used within cognitive behavioural therapy: A randomised experiemnt
158	2019	Gosens	Evaluating a personalized treatment for substance use disorder in people with mild intellectual disability and borderline intellectual functioning: a series single case studies with a randomized multiple baseline design
159	2014	Kennedy	Evaluation of a group based cognitive behavioural therapy programma for menstrual pain managament in young women with intellectual disabilities: protocol for a mixed methods controlled clinical trial
162	2013	Wright	Cognitive behavioural therapy for anxiety in a man with Autism Spectrum Disorder, Intellectual Disability, and social phobia
166	2013	Wuang	Occupational therapy home program for children with intellectual disabilities: A randomized, controlled trial
168	2021	Not reported	A Randomized, Double-Blind, Placebo-Controlled Multiple-Center, Efficacy and Safety Study of ZYN002 Administered as a Transdermal Gel to Children and Adolescents with Fragile X Syndrome - RECONNECT - RECONNECT
173	2020	Berry-Kravis	A Double-Blind, Randomized, Placebo-Controlled Clinical Study of Trofinetide in the Treatment of Fragile X Syndrome
174	2019	Hronis	Fearless me!: A Pilot Randomised Controlled Trial (RCT) of an Innovative Treatment Program for Children with Intellectual Disability and Anxiety
184	2017	Blasi	Movement cognition and narration of the emotions treatment versus standard speech therapy in the treatment of children with borderline intellectual functioning: a randomized controlled trial
186	2013	van der Vaart	Simvastatin for cognitive deficits and behavioural problems in patients with neurofibromatosis type 1 (NF1-SIMCODA): a randomised, placebo-controlled trial
188	2013	van der Vaart	Simvastatin for cognitive deficits and behavioural problems in patients with neurofibromatosis type 1 (NF1-SIMCODA): a randomised, placebo-controlled trial
190	2013	Karaaslan	Effectiveness of responsive teaching with children with down syndrome
191	2017	Weymeis	Extending School-Wide Positive Behaviour Support (SWPBS) with emotional support systems: a non-randomized study testing the effectiveness of a school-wide health care policy TIME-IN in Flemish special education
192	2019	Overwater	Arandomized controlled trial with everolimus for IQ and autism in tuberous sclerosis complex
193	2016	Djukic	Pharmacologic Treatment of Rett Syndrome With Glatiramer Acetate
194	2013	van der Vaart	Simvastatin for cognitive deficits and behavioural problems in patients with neurofibromatosis type 1 (NF1-SIMCODA): a randomised, placebo-controlled trial
195	2021	Efron	A pilot randomised placebo-controlled trial of cannabidiol to reduce severe behavioural problems in children and adolescents with intellectual disability
196	2018	Papadopoulos (contact person)	An evaluation of the Sleeping Sound program on children's sleep difficulties in children with Autism Spectrum Disorder and Intellectual Disability
197	2020	Efron	Does cannabidiol reduce severe behavioural problems in children with intellectual disability? Study protocol for a pilot single-site phase I/II randomised placebo controlled trial
203	2013	Cornish (contact person)	A randomised control trial assessing the effects of an adaptive attention training intervention in children with Intelelctual Disabilities
204	2019	Overwater	Arandomized controlled trial with everolimus for IQ and autism in tuberous sclerosis complex
212	2013	Wuang	Occupational therapy home program for children with intellectual disabilities: A randomized, controlled trial
213	2015	Weeland	Study protocol: a randomised controlled trial testing the effectiveness of 'Op Volle Kracht' in Dutch residential care
214	2014	Lion-Francois	The effect of methylphenidate on neurofibromatosis type 1: a randomised, double-blind, placebo-controlled, crossover trial
218	2016	Bonnot	Randomized, Placebo Controlled Double-blind Study of the Efficacy of Topiramate on the Symptoms of Irritability - Impulsivity, Overeating and Self-harm in a Population of Patients Suffering From Prader Willi Syndrome Over 8 Weeks
219	2017	Lee	The impact of a school-based weight management program involving parents via mHealth for overweight and obese children and adolescents with intellectual disability: a randomized controlled trial
220	2015	Lo	Behavior in children with Prader–Willi syndrome before and during growth hormone treatment: a randomized controlled trial and 8‑year longitudinal study
228	2020	Berry-Kravis	A Double-Blind, Randomized, Placebo-Controlled Clinical Study of Trofinetide in the Treatment of Fragile X Syndrome
229	2017	Glaze	A double-blind, randomized, placebo-controlled clinical study of trofinetide in the treatment of rett syndrome
230	2019	Not reported	A Double-blind, Randomized, Placebo-controlled Trial of Adjunctive Ganaxolone Treatment in Children and Young Adults with Cyclin-dependent Kinase-like 5 (CDKL5) Deficiency Disorder (CDD) Followed by Long-term Open-label Treatment
231	2019	Not reported	A Double-blind, Randomized, Placebo-controlled Trial of Adjunctive Ganaxolone Treatment in Children and Young Adults with Cyclin-dependent Kinase-like 5 (CDKL5) Deficiency Disorder (CDD) Followed by Long-term Open-label Treatment
232	2019	Heussler	A phase1/2, open-label assessment of the safety, tolerability, and efficacy of transderman cannabidiol (ZYN002) for the treatment of pediatric fragile X syndrome
233	2015	Not reported	A placebo-controlled discontinuation trial of off-label used risperidone in people with intellectual disability - Discontinuation of risperidone in people with intellectual disability
236	2021	Fastman	A randomized controlled trial of intranasal oxytocin in Phelan‑McDermid syndrome
237	2017	Ligsay	A randomized double-blind, placebo-controlled trial of ganaxolone in children and adolescents with fragile X syndrome
238	2021	Not reported	A Randomized Waitlist-Control Trial with Bumetanide in Children with Autism
239	2021	Not reported	A Randomized, Double-Blind, Placebo-Controlled Multiple-Center, Efficacy and Safety Study of ZYN002 Administered as a Transdermal Gel to Children and Adolescents with Fragile X Syndrome - RECONNECT - RECONNECT
241	2016	Hess	A randomized, double-blind, placebo-controlled trial of low-dose sertraline in young children with fragile x syndrome
242	2020	Fernández	A randomized, multicenter clinical trial to assess the efficacy and safety of clozapine vs treatment as usual for treatment-resistant psychosis in adolescents and young adults with intellectual disability
243	2015	Burton	A randomized, placebo-controlled, double-blind study of sapropterin to treat ADHD symptoms and executive function impairment in children and adults with sapropterin-responsive phenylketonuria
244	2015	Burton	A randomized, placebo-controlled, double-blind study of sapropterin to treat ADHD symptoms and executive function impairment in children and adults with sapropterin-responsive phenylketonuria
245	2014	Grieco	An open-label pilot trial of minocycline in children as a treatment for Angelman syndrome as a treatment for Angelman syndrome
246	2017	Berry-Kravis	Arbaclofen in fragile X syndrome: results of phase 3 trials
247	2017	Berry-Kravis	Arbaclofen in fragile X syndrome: results of phase 3 trials
248	2020	Thurman	Controlled trial of lovastatin combined with an open-label treatment of a parent-implemented language intervention in youth with fragile X syndrome
249	2016	Le Molgat (contact person)	Developmental and sequenced 1 to 1 educational intervention in children with autism spectrum disorder (ASD): a randomized controlled trial
250	2020	Tanet	Developmental and sequenced one-to-one educational intervention (DS1-EI) for autism spectrum disorder and intellectual disability: a two-year interim report of a randomized single-blind multicenter controlled trial
251	2020	Efron	Does cannabidiol reduce severe behavioural problems in children with intellectual disability? Study protocol for a pilot single-site phase I/II randomised placebo controlled trial
252	2019	Glaze	Double-blind, randomized, placebo-controlled study of trofinetide in pediatric Rett syndrome
254	2019	Consoli	Effect of topiramate on eating behaviours in Prader-Willi syndrome: TOPRADER double-blind randomised placebo-controlled study
256	2021	Mengel	Efficacy and safety of arimoclomol in Niemann-Pick disease type C: Results from a double-blind, randomised, placebo-controlled, multinational phase 2/3 trial of a novel treatment
257	2022	Bremova-Ertl	Efficacy and safety of N‑acetyl‑l‑leucine in Niemann–Pick disease type C
258	2021	Blakely-Smith	Group Cognitive Behavioral Treatment for anxiety in adolescents with ASD and intellectual disability: A randomized controlled trial
259	2021	Berry-Kravis	Inhibition of phosphodiesterase-4D in adults with fragile X syndrome: a randomized, placebo-controlled, phase 2 clinical trial
260	2021	Berry-Kravis	Inhibition of phosphodiesterase-4D in adults with fragile X syndrome: a randomized, placebo-controlled, phase 2 clinical trial
261	2018	Dykens	Intranasal carbetocin reduces hyperphagia in individuals with Prader-Willi syndrome
262	2016	Aita	Intranasal Oxytocin for Autism Spectrum Disorder and Comorbid Severe Intellectual Disabilities:open-label study
263	2016	Aita	Intranasal Oxytocin for Autism Spectrum Disorder and Comorbid Severe Intellectual Disabilities:open-label study
264	2016	Aita	Intranasal Oxytocin for Autism Spectrum Disorder and Comorbid Severe Intellectual Disabilities:open-label study
265	2016	Aita	Intranasal Oxytocin for Autism Spectrum Disorder and Comorbid Severe Intellectual Disabilities:open-label study
267	2016	Bailey	Mavoglurant in adolescents with fragile X syndrome: analysis of Clinical Global Impression-Improvement source data from a double-blind therapeutic study followed by an open-label, long-term extension study
268	2018	Hagerman	Mavoglurant in Fragile X Syndrome: Results of two open-label, extension trials in adults and adolescents
269	2012	Hanney	Memantine for dementia in adults older than 40 years with Down's syndrome (MEADOWS): a randomised, double-blind, placebo-controlled trial
270	2017	Miller	Oxytocin treatment in children with Prader-Willi syndrome: A double-blind, placebo-controlled, crossover study
271	2013	Simonoff	Randomized controlled double-blind trial of optimal dose methylphenidate in children and adolescents with severe attention deficit hyperactivity disorder and intellectual disability
272	2016	Bonnot	Randomized, Placebo Controlled Double-blind Study of the Efficacy of Topiramate on the Symptoms of Irritability - Impulsivity, Overeating and Self-harm in a Population of Patients Suffering From Prader Willi Syndrome Over 8 Weeks
273	2020	Luu	Response to placebo in fragile X syndrome clinical trials: an initial analysis
274	2021	Polymeopoulos	Tasimelteon safely and effectively improves sleep in Smith–Magenis syndrome: a double-blind randomized trial followed by an open-label extension
275	2021	Bird	The STARS Phase 2 Study: A Randomized Controlled Trial of Gaboxadol in Angelman Syndrome
276	2021	Bird	The STARS Phase 2 Study: A Randomized Controlled Trial of Gaboxadol in Angelman Syndrome
277	2020	Salehi	Use of N-Acetylcysteine (NAC) in the treatment of repetitive behaviors (RB) and self-injurious behaviors (SIB) in Cornelia de Lange syndrome: A randomized double-blind placebo-controlled pilot study
278	2016	Sano	Vitamin E in aging persons with Down syndrome
280	2017	Cooney	Computerised cognitive-behavioural therapy for adults with intellectual disability: randomised controlled trial
281	2015	Kouimtsidis	Extended brief intervention to address alcohol misuse in people with mild to moderate intellectual disabilities living in the community (EBI-ID): study protocol for a randomised controlled trial
282	2019	Willner	Eye movement desensitisation and reprocessing for symptoms of post-traumatic stress disorder in adults with intellectual disabilities
283	2019	Willner	Eye movement desensitisation and reprocessing for symptoms of post-traumatic stress disorder in adults with intellectual disabilities
287	2019	Han	A placebo-controlled trial of folic acid and betaine in identical twins with Angelman
288	2021	Fastman	A randomized controlled trial of intranasal oxytocin in Phelan‑McDermid syndrome
289	2014	Woynaroski	A Transactional Model of Spoken Vocabulary Variation in Toddlers With Intellectual Disabilities
290	2019	Linn	Development of communicative abilities in infants with Down syndrome after systematized training in gestural communication
291	2014	Yoder	Effects of Dose Frequency of Early Communication Intervention in Young Children With and Without Down Syndrome
292	2013	Kaiser	Parent-implemented enhanced milieu teaching with preschool children who have intellectual disabilities
293	2015	Idusohan-Moizer	Mindfulness-based cognitive therapy for adults with intellectual disabilities: an evaluation of the effectiveness of mindfulness in reducing symptoms of depression and anxiety
294	2017	Gringras	Efficacy and Safety of Pediatric Prolonged-Release Melatonin for Insomnia in Children with Autism Spectrum Disorder
296	2013	Wilner	Group-based cognitive-behavioural anger management for people with mild to moderate intellectual disabilities: cluster randomised controlled trial
297	2014	De Diego-Otero	A combination of ascorbic acid and α-tocopherol to test the effectiveness and safety in the fragile X syndrome: study protocol for a phase II, randomized, placebo-controlled trial
298	2014	De Diego-Otero	A combination of ascorbic acid and α-tocopherol to test the effectiveness and safety in the fragile X syndrome: study protocol for a phase II, randomized, placebo-controlled trial
299	2019	Hessl	Cognitive training for children and adolescents with fragile X syndrome: a randomized controlled trial of Cogmed
300	2012	Sahu	Effectiveness and Safety of Donepezil in Boys With Fragile X Syndrome: A Double-Blind, Randomized, Controlled Pilot Study
301	2013	Simonoff	Randomized controlled double-blind trial of optimal dose methylphenidate in children and adolescents with severe attention deficit hyperactivity disorder and intellectual disability
302	2013	Simonoff	Randomized controlled double-blind trial of optimal dose methylphenidate in children and adolescents with severe attention deficit hyperactivity disorder and intellectual disability
303	2013	Simonoff	Randomized controlled double-blind trial of optimal dose methylphenidate in children and adolescents with severe attention deficit hyperactivity disorder and intellectual disability
304	2016	Bonnot	Randomized, Placebo Controlled Double-blind Study of the Efficacy of Topiramate on the Symptoms of Irritability - Impulsivity, Overeating and Self-harm in a Population of Patients Suffering From Prader Willi Syndrome Over 8 Weeks
305	2014	Lion-Francois	The effect of methylphenidate on neurofibromatosis type 1: a randomised, double-blind, placebo-controlled, crossover trial
306	2014	Lion-Francois	The effect of methylphenidate on neurofibromatosis type 1: a randomised, double-blind, placebo-controlled, crossover trial
312	2014	De Diego-Otero	A combination of ascorbic acid and α-tocopherol to test the effectiveness and safety in the fragile X syndrome: study protocol for a phase II, randomized, placebo-controlled trial
313	2013	Cornish (contact person)	A randomised control trial assessing the effects of an adaptive attention training intervention in children with Intelelctual Disabilities
314	2018	Papadopoulos (contact person)	An evaluation of the Sleeping Sound program on children's sleep difficulties in children with Autism Spectrum Disorder and Intellectual Disability
315	2018	Papadopoulos (contact person)	An evaluation of the Sleeping Sound program on children's sleep difficulties in children with Autism Spectrum Disorder and Intellectual Disability
316	2015	Lo	Behavior in children with Prader–Willi syndrome before and during growth hormone treatment: a randomized controlled trial and 8‑year longitudinal study
317	2021	Koltsulski	Does parent management training reduce behavioural and emotional problems in children with intellectual disability? A randomised controlled trial
318	2012	Allen	Evaluation of a behavioral treatment package to reduce sleep problems in children with Angelman Syndrome
319	2017	Kirk	Impact of attention training on academic achievement, executive functioning, and behavior: a randomized controlled trial
320	2019	Hronis	Fearless me!: A Pilot Randomised Controlled Trial (RCT) of an Innovative Treatment Program for Children with Intellectual Disability and Anxiety
324	2013	Not reported	A three-arm, randomized, double-blind, placebo-controlled study of the efficacy and safety of two trough-ranges of everolimus as adjunctive therapy in patients with tuberous sclerosis complex (TSC) who have refractory partial-onset seizures
325	2021	Caixas	Effect of deep propioceptive stimulation on sleep disorders, behavior and brain connectivity in adults with Prader-Willi syndrome
326	2017	Gringras	Efficacy and Safety of Pediatric Prolonged-Release Melatonin for Insomnia in Children with Autism Spectrum Disorder
327	2019	Gosens	Evaluating a personalized treatment for substance use disorder in people with mild intellectual disability and borderline intellectual functioning: a series single case studies with a randomized multiple baseline design
328	2019	Gosens	Evaluating a personalized treatment for substance use disorder in people with mild intellectual disability and borderline intellectual functioning: a series single case studies with a randomized multiple baseline design
329	2012	Allen	Evaluation of a behavioral treatment package to reduce sleep problems in children with Angelman Syndrome
330	2012	Allen	Evaluation of a behavioral treatment package to reduce sleep problems in children with Angelman Syndrome
331	2016	Ring	Improving outcomes in adults with epilepsy and intellectual disability (EpAID) using a nurse-led intervention: study protocol for a cluster randomised controlled trial
333	2020	Smeets	Manualized individual music intervention for people with a mild to moderate intellectual disability and challenging behavior: A randomized controlled study
334	2020	Gross	Selumetinib in children with inoperable plexiform neurofibromas
335	2021	Polymeopoulos	Tasimelteon safely and effectively improves sleep in Smith–Magenis syndrome: a double-blind randomized trial followed by an open-label extension
336	2021	Polymeopoulos	Tasimelteon safely and effectively improves sleep in Smith–Magenis syndrome: a double-blind randomized trial followed by an open-label extension
337	2018	Ring	Training nurses in a competency framework to support adults with epilepsy and intellectual disability: the EpAID cluster RCT
338	2021	Azevedo	Transcranial Direct Current Stimulation for Prader-Willi Syndrome
339	2016	Jones	Adapting and Evaluating Dialectical Behaviour Group Therapy for Adults With Dual Diagnosis (Intellectual Disabilities With Psychiatric Disorder)
340	2020	Waedel	Effectiveness of a mindfulness-oriented substance use prevention program for boys with mild to borderline intellectual disabilities: study protocol for a randomised controlled trial
342	2021	Probert	Double-blind, placebo-controlled, randomized clinical trial comparing the efficacy and safety of sialanar plus oral rehabilitation against placebo plus oral rehabilitation for children and adolescents with severe sialorrhoea and neurodisabilities
343	2015	Schijven	Evaluating a selective prevention program for substance use and comorbid behavioral problems in adolescents with mild to borderline intellectual disabilities: Study protocol of a randomized controlled trial
348	2021	Blakely-Smith	Group Cognitive Behavioral Treatment for anxiety in adolescents with ASD and intellectual disability: A randomized controlled trial
349	2021	Müller	Methylphenidate for attention‑deficit/hyperactivity disorder in patients with Smith–Magenis syndrome: protocol for a series of N‑of‑1 trials
350	2016	Jones	Adapting and Evaluating Dialectical Behaviour Group Therapy for Adults With Dual Diagnosis (Intellectual Disabilities With Psychiatric Disorder)
351	2015	Bouvet	Relaxation therapy and anxiety, self-esteem, and emotional regulation among adults with intellectual disabilities: A randomized controlled trial
352	2017	Blasi	Movement cognition and narration of the emotions treatment versus standard speech therapy in the treatment of children with borderline intellectual functioning: a randomized controlled trial
353	2019	Hronis	Fearless me!: A Pilot Randomised Controlled Trial (RCT) of an Innovative Treatment Program for Children with Intellectual Disability and Anxiety
354	2020	Verberg	Effectiveness of the online mindset intervention 'The Growth Factory' for adolescents with intellectual disabilities
356	2016	Ring	Improving outcomes in adults with epilepsy and intellectual disability (EpAID) using a nurse-led intervention: study protocol for a cluster randomised controlled trial
357	2016	Ring	Improving outcomes in adults with epilepsy and intellectual disability (EpAID) using a nurse-led intervention: study protocol for a cluster randomised controlled trial
358	2018	Ring	Training nurses in a competency framework to support adults with epilepsy and intellectual disability: the EpAID cluster RCT
359	2018	Ring	Training nurses in a competency framework to support adults with epilepsy and intellectual disability: the EpAID cluster RCT
360	2015	Not reported	A placebo-controlled discontinuation trial of off-label used risperidone in people with intellectual disability - Discontinuation of risperidone in people with intellectual disability
361	2019	Ramerman	Is risperidone effective in reducing challenging behaviours in individuals with intellectual disabilities after 1 year or longer use? A placebo-controlled, randomised, double-blind discontinuation study
362	2019	Schroder	Pediatric Prolonged‑Release Melatonin for Sleep in Children with Autism Spectrum Disorder: Impact on Child Behavior and Caregiver’s Quality of Life
363	2021	Attarian	A double‑blind, placebo‑controlled, randomized trial of PXT3003 for the treatment of Charcot–Marie–Tooth type 1A
364	2020	Landazuri	A prospective multicenter study of laser ablation for drug resistant epilepsy – One year outcomes
365	2020	Fernández	A randomized, multicenter clinical trial to assess the efficacy and safety of clozapine vs treatment as usual for treatment-resistant psychosis in adolescents and young adults with intellectual disability
366	2014	Hassiotis	Clinical and cost effectiveness of staff training in positive behaviour support (PBS) for treating challenging behaviour in adults with intellectual disability: a cluster randomised controlled trial
367	2020	Strydom	Clinical and cost effectiveness of staff training in the delivery of Positive Behaviour Support (PBS) for adults with intellectual disabilities, autism spectrum disorder and challenging behaviour - randomised trial
368	2017	Jahoda	Comparison of behavioural activation with guided self-help for treatment of depression in adults with intellectual disabilities: a randomised controlled trial
369	2020	Van Andel	Effects of bumetanide on neurodevelopmental impairments in patients with tuberous sclerosis complex: an open-label pilot study
370	2021	Mengel	Efficacy and safety of arimoclomol in Niemann-Pick disease type C: Results from a double-blind, randomised, placebo-controlled, multinational phase 2/3 trial of a novel treatment
371	2022	Bremova-Ertl	Efficacy and safety of N‑acetyl‑l‑leucine in Niemann–Pick disease type C
372	2019	Karlsson	Evaluation of Specialized Water Dance intervention
373	2015	Kouimtsidis	Extended brief intervention to address alcohol misuse in people with mild to moderate intellectual disabilities living in the community (EBI-ID): study protocol for a randomised controlled trial
374	2015		Home-based exercise training following ward-based rehabilitation in geriatric patients with cognitive impairment
375	2016	Ring	Improving outcomes in adults with epilepsy and intellectual disability (EpAID) using a nurse-led intervention: study protocol for a cluster randomised controlled trial
376	2018	Kärner	Medication management and preventive healthcare for adults with intellectual disabilities - MGMB
377	2018	Hassiotis	Positive behaviour support training for staff for treating challenging behaviour in people with intellectual disabilities: a cluster RCT
378	2021	Murphy	Psychological treatment for men with intellectual and/or developmental disabilities and harmful sexual behaviour
379	2020	Lundqvist	Structured water dance intervention (SWAN) for adults with profound intellectual and multiple disabilities: study protocol
380	2018	Ring	Training nurses in a competency framework to support adults with epilepsy and intellectual disability: the EpAID cluster RCT
381	2014	Lante	Embedding sustainable physical activities into the everyday lives of adults with intellectual disabilities: a randomised controlled trial
382	2014	Cloke (contact person)	Evaluation of a brief parenting discussion group for parents of 3-8 year old children with a disability
383	2014	Stuttard	Riding the Rapids: Living with autism or disability—An evaluation of a parenting support intervention for parents of disabled children
384	2014	Kleefman	The effectiveness of Stepping Stones Triple P parenting support in parents of children with borderline to mild intellectual disability and psychosocial problems: a randomized controlled trial
387	2017	Lee	The impact of a school-based weight management program involving parents via mHealth for overweight and obese children and adolescents with intellectual disability: a randomized controlled trial
388	2021	Azevedo	Transcranial Direct Current Stimulation for Prader-Willi Syndrome
389	2017	Weymeis	Extending School-Wide Positive Behaviour Support (SWPBS) with emotional support systems: a non-randomized study testing the effectiveness of a school-wide health care policy TIME-IN in Flemish special education
395	2021	Depping	Efficacy of a Brief, Peer-Delivered Self-management Intervention for Patients With Rare Chronic Diseases A Randomized Clinical Trial
397	2015	Jahoda	BEAT-IT: Comparing a behavioural activation treatment for depression in adults with intellectual disabilities with an attention control: study protocol for a randomised controlled trial
398	2017	Jahoda	Comparison of behavioural activation with guided self-help for treatment of depression in adults with intellectual disabilities: a randomised controlled trial
399	2017	Cooney	Computerised cognitive-behavioural therapy for adults with intellectual disability: randomised controlled trial
400	2019	Willner	Eye movement desensitisation and reprocessing for symptoms of post-traumatic stress disorder in adults with intellectual disabilities
401	2013	Wilner	Group-based cognitive-behavioural anger management for people with mild to moderate intellectual disabilities: cluster randomised controlled trial
402	2016	Hassiotis	The SAINT a guided self-help approach for people with intellectual disabilities
403	2021	Ali	A pilot randomised controlled trial of befriending by volunteers in people with intellectual disability and depressive symptoms
404	2019	Ali	A pilot randomised controlled trial of one to one befriending by volunteers, compared to usual care, in reducing symptoms of depression in people with intellectual disability (ID)
405	2015	Jahoda	BEAT-IT: Comparing a behavioural activation treatment for depression in adults with intellectual disabilities with an attention control: study protocol for a randomised controlled trial
406	2017	Jahoda	Comparison of behavioural activation with guided self-help for treatment of depression in adults with intellectual disabilities: a randomised controlled trial
407	2017	Cooney	Computerised cognitive-behavioural therapy for adults with intellectual disability: randomised controlled trial
408	2014	Lante	Embedding sustainable physical activities into the everyday lives of adults with intellectual disabilities: a randomised controlled trial
409	2019	Willner	Eye movement desensitisation and reprocessing for symptoms of post-traumatic stress disorder in adults with intellectual disabilities
410	2019	Willner	Eye movement desensitisation and reprocessing for symptoms of post-traumatic stress disorder in adults with intellectual disabilities
411	2013	Wilner	Group-based cognitive-behavioural anger management for people with mild to moderate intellectual disabilities: cluster randomised controlled trial
412	2016	Hassiotis	The SAINT a guided self-help approach for people with intellectual disabilities
416	2016	Jones	Adapting and Evaluating Dialectical Behaviour Group Therapy for Adults With Dual Diagnosis (Intellectual Disabilities With Psychiatric Disorder)
417	2020	Gross	Selumetinib in children with inoperable plexiform neurofibromas
418	2012	Hagebeuk	Folinic Acid Supplementation in Rett Syndrome Patients Does Not Influence the Course of the Disease: A Randomized Study
419	2014	Stuttard	Riding the Rapids: Living with autism or disability—An evaluation of a parenting support intervention for parents of disabled children
420	2015	Qiang	Clinically randomized comperative observation of acupuncture treatment of mental retardation based on GAS individualized assessment
421	2019	Karlsson	Evaluation of Specialized Water Dance intervention
422	2015		Home-based exercise training following ward-based rehabilitation in geriatric patients with cognitive impairment
423	2021	Müller	Methylphenidate for attention‑deficit/hyperactivity disorder in patients with Smith–Magenis syndrome: protocol for a series of N‑of‑1 trials
424	2021	Mondal	Outcome of early intervention delivered through teletherapy as compared to that delivered in a conventional manner in children with neurodevelopmental disorders â?? a pilot randomized controlled trial
425	2020	Lundqvist	Structured water dance intervention (SWAN) for adults with profound intellectual and multiple disabilities: study protocol
429	2021	Ali	A pilot randomised controlled trial of befriending by volunteers in people with intellectual disability and depressive symptoms
430	2014	Hassiotis	Clinical and cost effectiveness of staff training in positive behaviour support (PBS) for treating challenging behaviour in adults with intellectual disability: a cluster randomised controlled trial
431	2018	Hassiotis	Clinical outcomes of staff training in positive behaviour support to reduce challenging behaviour in adults with intellectual disability: cluster randomised controlled trial
432	2018	Hassiotis	Positive behaviour support training for staff for treating challenging behaviour in people with intellectual disabilities: a cluster RCT
434	2021	Enkelaar	The LEDs move pilot study: the Light Curtain and physical activity and well-being among people with visual and intellectual disabilities
435	2021	Depping	Efficacy of a Brief, Peer-Delivered Self-management Intervention for Patients With Rare Chronic Diseases A Randomized Clinical Trial
436	2015	Idusohan-Moizer	Mindfulness-based cognitive therapy for adults with intellectual disabilities: an evaluation of the effectiveness of mindfulness in reducing symptoms of depression and anxiety
437	2013	Langdon	An evaluation of the EQUIP treatment programme with men who have intellectual or other developmental disabilities
438	2019	Kimonis	A randomized pilot efficacy and safety trial of diazoxide choline controlled-release in patients with Prader-Willi syndrome
439	2021	Caixas	Effect of deep propioceptive stimulation on sleep disorders, behavior and brain connectivity in adults with Prader-Willi syndrome
440	2019	Consoli	Effect of topiramate on eating behaviours in Prader-Willi syndrome: TOPRADER double-blind randomised placebo-controlled study
441	2021	Hollander	Instranasal oxytocin versus placebo for hyperphagia and repetitive behaviors in children with Prader-Willi syndrome: a randomized controlled pilot trial
442	2018	Dykens	Intranasal carbetocin reduces hyperphagia in individuals with Prader-Willi syndrome
443	2018	Dykens	Intranasal carbetocin reduces hyperphagia in individuals with Prader-Willi syndrome
444	2021	Damen	Oxytocin in young children with Prader-Willi syndrome: Results of a randomized, double-blind, placebo-controlled, crossover trial investigating 3 months of oxytocin
445	2017	Miller	Oxytocin treatment in children with Prader-Willi syndrome: A double-blind, placebo-controlled, crossover study
446	2016	Kuppens	Promising effects of oxytocin on social and food-related behaviour in young children with Prader-Willi syndrome: a randomized, double-blind, controlle crossover trial
447	2016	Bonnot	Randomized, Placebo Controlled Double-blind Study of the Efficacy of Topiramate on the Symptoms of Irritability - Impulsivity, Overeating and Self-harm in a Population of Patients Suffering From Prader Willi Syndrome Over 8 Weeks
448	2021	Azevedo	Transcranial Direct Current Stimulation for Prader-Willi Syndrome
449	2021	Depping	Efficacy of a Brief, Peer-Delivered Self-management Intervention for Patients With Rare Chronic Diseases A Randomized Clinical Trial
450	2021	Depping	Efficacy of a Brief, Peer-Delivered Self-management Intervention for Patients With Rare Chronic Diseases A Randomized Clinical Trial
451	2019	Willner	Eye movement desensitisation and reprocessing for symptoms of post-traumatic stress disorder in adults with intellectual disabilities
452	2014	Widemann	Phase 2 randomized, flexible crossover, double-blinded, placebo-controlled trial of the farnesyltransferase inhibitor tipifarnib in chlidren and young adults with neurofibromatosis type 1 and progressive plexiform neurofibromas
453	2014	WIdemann	Phase II Trial of Pirfenidone in Children and Young Adults With Neurofibromatosis Type 1 and Progressive Plexiform Neurofibromas
454	2015	Jahoda	BEAT-IT: Comparing a behavioural activation treatment for depression in adults with intellectual disabilities with an attention control: study protocol for a randomised controlled trial
455	2017	Jahoda	Comparison of behavioural activation with guided self-help for treatment of depression in adults with intellectual disabilities: a randomised controlled trial
456	2015	Jahoda	BEAT-IT: Comparing a behavioural activation treatment for depression in adults with intellectual disabilities with an attention control: study protocol for a randomised controlled trial
457	2017	Jahoda	Comparison of behavioural activation with guided self-help for treatment of depression in adults with intellectual disabilities: a randomised controlled trial
458	2014	Lante	Embedding sustainable physical activities into the everyday lives of adults with intellectual disabilities: a randomised controlled trial
460	2015	Changlian	Lithium treat children with moderate-to-severe retardation: a stratified randomized controlled trial
461	2017	van Schijndel-Speet	A structured physical activity and fitness programme for older adults with intellectual disabilities: results of a cluster-randomised clinical trial
462	2019	Yamada	Community-based study about the efficacy of Melissa officinalis extract which contained rosmarinic acid on cognitive function in older adults with subjective cognitive impairment and mild cognitive impairment: A double blind, placebo-controlled parallel-design, randomized control trial
463	2015	Jahoda	BEAT-IT: Comparing a behavioural activation treatment for depression in adults with intellectual disabilities with an attention control: study protocol for a randomised controlled trial
464	2017	Jahoda	Comparison of behavioural activation with guided self-help for treatment of depression in adults with intellectual disabilities: a randomised controlled trial
465	2014	Roeden	Processes and effects of Solution-Focused Brief Therapy in people with intellectual disabilities: a controlled study
466	2017	Giltay	Reducing Aggressive Behaviour Among People With an Intellectual Disability Through Supplementation of Vitamins, Minerals and n-3 Fatty Acids
468	2014	Lante	Embedding sustainable physical activities into the everyday lives of adults with intellectual disabilities: a randomised controlled trial
469	2018	Van Wijngaarden	Effect of the serious game 'You & I' on the mentalizing abilities of adults with mild to borderline intellectual disabilities
470	2020	Waedel	Effectiveness of a mindfulness-oriented substance use prevention program for boys with mild to borderline intellectual disabilities: study protocol for a randomised controlled trial
472	2019	Willner	Eye movement desensitisation and reprocessing for symptoms of post-traumatic stress disorder in adults with intellectual disabilities
473	2019	Willner	Eye movement desensitisation and reprocessing for symptoms of post-traumatic stress disorder in adults with intellectual disabilities
474	2018	Van Wijngaarden	Effect of the serious game 'You & I' on the mentalizing abilities of adults with mild to borderline intellectual disabilities
475	2017	Frakking (contact person)	A rondomised controlled study to evaluate an the effect of an integrated care apthway on quality of life for children with chronic disease-connceting the dots in healthcare provision
476	2021	Murphy	Psychological treatment for men with intellectual and/or developmental disabilities and harmful sexual behaviour
477	2021	Ali	A pilot randomised controlled trial of befriending by volunteers in people with intellectual disability and depressive symptoms
478	2017	García-Villamisar	Effects of therapeutic recreation on adults with ASD and ID: a preliminary randomized control trial
479	2020	Waedel	Effectiveness of a mindfulness-oriented substance use prevention program for boys with mild to borderline intellectual disabilities: study protocol for a randomised controlled trial
480	2020	Verberg	Effectiveness of the online mindset intervention 'The Growth Factory' for adolescents with intellectual disabilities
487	2021	Ali	A pilot randomised controlled trial of befriending by volunteers in people with intellectual disability and depressive symptoms
489	2016	Armando	Indicated prevention with long-chain polyunsaturated omega-3 fatty acids in patients with 22q11DS genetically at high risk for psychosis. Protocol of a randomized, double-blind, placebo-controlled treatment trial
490	2014	Bai	Effectiveness of a life story work program on older adults with intellectual disabilities
491	2012	Vogt	Exercise, mood and cognitive performance in intellectual disabilty - A neurophysiological approach
492	2020	Verberg	Effectiveness of the online mindset intervention 'The Growth Factory' for adolescents with intellectual disabilities
501	2017	Smith-Hicks	Randomized open-label trial of dextromethorphan in Rett syndrome
503	2019	Martínez-Monseny	AZATAX: Acetazolamide Safety and Efficacy in Cerebellar Syndrome in PMM2 Congenital Disorder of Glycosylation (PMM2-CDG)
511	2016	Jones	Adapting and Evaluating Dialectical Behaviour Group Therapy for Adults With Dual Diagnosis (Intellectual Disabilities With Psychiatric Disorder)
516	2020	Gross	Selumetinib in children with inoperable plexiform neurofibromas
517	2017	Lee	The impact of a school-based weight management program involving parents via mHealth for overweight and obese children and adolescents with intellectual disability: a randomized controlled trial
524	2021	Stenerson	Long-term stability of hypoglossal nerve stimulation for the treatment of obstructive sleep apnea in children with Down syndrome
525	2022	Temizkan	Effects of vocational rehabilitation group intervention on motivation and occupational self-awareness in individuals with intellectual disabilities: A single blind, randomised control study
526	2020	Kayihan	Effects of vocational rehabilitation group intervention on motivation and occupational self-awareness in individuals with intellectual disabilities: A single-blind, randomized control study
528	2019	Kimonis	A randomized pilot efficacy and safety trial of diazoxide choline controlled-release in patients with Prader-Willi syndrome
529	2017	van Schijndel-Speet	A structured physical activity and fitness programme for older adults with intellectual disabilities: results of a cluster-randomised clinical trial
530	2013	Wright	Cognitive behavioural therapy for anxiety in a man with Autism Spectrum Disorder, Intellectual Disability, and social phobia
531	2018	Van Wijngaarden	Effect of the serious game 'You & I' on the mentalizing abilities of adults with mild to borderline intellectual disabilities
532	2014	Cloke (contact person)	Evaluation of a brief parenting discussion group for parents of 3-8 year old children with a disability
533	2015	Kostulski	Evaluation of a parent Management Training for parents of children with intellectual disabilities - ESEKI
534	2019	Karlsson	Evaluation of Specialized Water Dance intervention
535	2015	Bohm	Growth hormone treatment improves vitality and behavioural issues in children with Prader-Willi syndrome
536	2016	Ring	Improving outcomes in adults with epilepsy and intellectual disability (EpAID) using a nurse-led intervention: study protocol for a cluster randomised controlled trial
537	2016	Ring	Improving outcomes in adults with epilepsy and intellectual disability (EpAID) using a nurse-led intervention: study protocol for a cluster randomised controlled trial
539	2018	Beh-Pajooh	The effectiveness of painting therapy program for the treatment of externalizing behaviors in children with intellectual disability
541	2018	Ring	Training nurses in a competency framework to support adults with epilepsy and intellectual disability: the EpAID cluster RCT
542	2018	Ring	Training nurses in a competency framework to support adults with epilepsy and intellectual disability: the EpAID cluster RCT
543	2020	Verberg	Effectiveness of the online mindset intervention 'The Growth Factory' for adolescents with intellectual disabilities
544	2021	Damen	Oxytocin in young children with Prader-Willi syndrome: Results of a randomized, double-blind, placebo-controlled, crossover trial investigating 3 months of oxytocin
545	2016	Kuppens	Promising effects of oxytocin on social and food-related behaviour in young children with Prader-Willi syndrome: a randomized, double-blind, controlle crossover trial
546	2014	Kennedy	Evaluation of a group based cognitive behavioural therapy programma for menstrual pain managament in young women with intellectual disabilities: protocol for a mixed methods controlled clinical trial
547	2014	Kennedy	Evaluation of a group based cognitive behavioural therapy programma for menstrual pain managament in young women with intellectual disabilities: protocol for a mixed methods controlled clinical trial
548	2020	Gross	Selumetinib in children with inoperable plexiform neurofibromas
549	2014	Kennedy	Evaluation of a group based cognitive behavioural therapy programma for menstrual pain managament in young women with intellectual disabilities: protocol for a mixed methods controlled clinical trial
550	2016	Jeste	Early Behavioral Intervention to Improve Social Communication Function in Infants With Tuberous Sclerosis Complex
551	2019	Han	A placebo-controlled trial of folic acid and betaine in identical twins with Angelman
553	2019	Sharry	Testing the effectiveness of the Parents Plus Pathways programme for parents of adolescents with disabilities
555	2019	Klopstock	Safety and efficacy of deferiprone for pantothenate kinase-associated neurodegeneration: a randomised, double-blind, controlled trial and an open label extension study
556	2021	Depping	Efficacy of a Brief, Peer-Delivered Self-management Intervention for Patients With Rare Chronic Diseases A Randomized Clinical Trial
557	2021	Depping	Efficacy of a Brief, Peer-Delivered Self-management Intervention for Patients With Rare Chronic Diseases A Randomized Clinical Trial
558	2012	Hagebeuk	Folinic Acid Supplementation in Rett Syndrome Patients Does Not Influence the Course of the Disease: A Randomized Study
559	2020	Gross	Selumetinib in children with inoperable plexiform neurofibromas
560	2019	Heussler	A phase1/2, open-label assessment of the safety, tolerability, and efficacy of transderman cannabidiol (ZYN002) for the treatment of pediatric fragile X syndrome
561	2017	Ligsay	A randomized double-blind, placebo-controlled trial of ganaxolone in children and adolescents with fragile X syndrome
562	2018	Mizuguchi	Everolimus for epilepsy and autism spectrum disorder in tuberous sclerosis complex: EXIST-3 substudy in Japan
564	2019	Heussler	A phase1/2, open-label assessment of the safety, tolerability, and efficacy of transderman cannabidiol (ZYN002) for the treatment of pediatric fragile X syndrome
565	2022	Goeldner	A randomized, double-blind, placebo-controlled phase II trial to explore the effects of a GABAA-α5 NAM (basmisanil) on intellectual disability associated with Down syndrome
566	2017	Frakking (contact person)	A rondomised controlled study to evaluate an the effect of an integrated care apthway on quality of life for children with chronic disease-connceting the dots in healthcare provision
567	2017	Frakking (contact person)	A rondomised controlled study to evaluate an the effect of an integrated care apthway on quality of life for children with chronic disease-connceting the dots in healthcare provision
568	2019	Rubin	Changes in Health-Related Outcomes in Youth With Obesity in Response to a Home-Based Parent-Led Physical Activity Program
569	2020	Farris	Clinical and cost effectiveness of a parent mediated intervention to reduce challenging behaviour in pre-schoolers with moderate to severe intellectual disability (EPICC-ID) study protocol: a multicentre, parallel-group randomised controlled trial
570	2022	Calafat	Effectiveness of the mirror therapy for improving bimanual performance, somatosensory function of the impaired upper limb and quality of life in children with unilateral spastic cerebral palsy
571	2020	Van Andel	Effects of bumetanide on neurodevelopmental impairments in patients with tuberous sclerosis complex: an open-label pilot study
572	2012	Martinelli	EPI-743 reverses the progression of the pediatric mitochondrial disease—Genetically defined Leigh Syndrome
573	2019	Hronis	Fearless me!: A Pilot Randomised Controlled Trial (RCT) of an Innovative Treatment Program for Children with Intellectual Disability and Anxiety
574	2014	Langman	Quality of life is improved and kidney function preserved in patients with Nephropathic Cystinosis treated for 2 years with delayed-release cysteamine bitartrate
575	2016	Payne	Randomized placebo-controlled study of lovastatin in children with neurofibromatosis type 1
576	2014	Rubin	Rationale and design of active play @ home: a parent-led physical activity program for children with and without disability
577	2019	Klopstock	Safety and efficacy of deferiprone for pantothenate kinase-associated neurodegeneration: a randomised, double-blind, controlled trial and an open label extension study
578	2020	Gross	Selumetinib in children with inoperable plexiform neurofibromas
579	2017	Amin	Sirolimus Ointment for Facial Angiofibromas in Individuals with Tuberous Sclerosis Complex
580	2017	Lee	The impact of a school-based weight management program involving parents via mHealth for overweight and obese children and adolescents with intellectual disability: a randomized controlled trial
581	2021	Amin	The metformin in tuberous sclerosis (MiTS) study: A randomised double-blind placebo-controlled trial
582	2017	Lee	The impact of a school-based weight management program involving parents via mHealth for overweight and obese children and adolescents with intellectual disability: a randomized controlled trial
583	2017	Lee	The impact of a school-based weight management program involving parents via mHealth for overweight and obese children and adolescents with intellectual disability: a randomized controlled trial
584	2020	Waedel	Effectiveness of a mindfulness-oriented substance use prevention program for boys with mild to borderline intellectual disabilities: study protocol for a randomised controlled trial
585	2015	Not reported	A placebo-controlled discontinuation trial of off-label used risperidone in people with intellectual disability - Discontinuation of risperidone in people with intellectual disability
586	2019	Oviedo	Effects of different exercise modalities to improve health-related fitness variables in older adults with intellectual disability: A randomised controlled trial
587	2019	Oviedo	Effects of different exercise modalities to improve health-related fitness variables in older adults with intellectual disability: A randomized controlled trial
588	2021	Müller	Methylphenidate for attention‑deficit/hyperactivity disorder in patients with Smith–Magenis syndrome: protocol for a series of N‑of‑1 trials
589	2017	García-Villamisar	Effects of B-Active2 on Balance, Gait, Stress, and Well-Being of Adults With Autism Spectrum Disorders and Intellectual Disability: A Controlled Trial
590	2017	García-Villamisar	Effects of therapeutic recreation on adults with ASD and ID: a preliminary randomized control trial
591	2019	Willner	Eye movement desensitisation and reprocessing for symptoms of post-traumatic stress disorder in adults with intellectual disabilities
592	2019	ptomey LT	Individual and Family-Based Approaches to Increase Physical Activity in Adolescents with Intellectual and Developmental Disabilities: Rationale and Design for an 18 Month Randomized Trial
594	2019	Klopstock	Safety and efficacy of deferiprone for pantothenate kinase-associated neurodegeneration: a randomised, double-blind, controlled trial and an open label extension study
603	2014	Roeden	Processes and effects of Solution-Focused Brief Therapy in people with intellectual disabilities: a controlled study
604	2021	Polymeopoulos	Tasimelteon safely and effectively improves sleep in Smith–Magenis syndrome: a double-blind randomized trial followed by an open-label extension
605	2017	Tyrer	Nidotherapy compared with enhanced care programme approach training for adults with aggressive challenging behaviour and intellectual disability (NIDABID): cluster-randomised controlled trial
606	2013	Willner	A cluster randomised controlled trial of a manualised cognitive-behavioural anger management intervention delivered by supervised lay therapists to people with intellectual disabilities
607	2013	Willner	A cluster randomised controlled trial of a manualised cognitive-behavioural anger management intervention delivered by supervised lay therapists to people with intellectual disabilities
608	2013	Wilner	Group-based cognitive-behavioural anger management for people with mild to moderate intellectual disabilities: cluster randomised controlled trial
609	2013	Wilner	Group-based cognitive-behavioural anger management for people with mild to moderate intellectual disabilities: cluster randomised controlled trial
615	2013	Willner	A cluster randomised controlled trial of a manualised cognitive-behavioural anger management intervention delivered by supervised lay therapists to people with intellectual disabilities
616	2013	Wilner	Group-based cognitive-behavioural anger management for people with mild to moderate intellectual disabilities: cluster randomised controlled trial
626	2013	Krueger	Everolimus Treatment of refractory epilepsy in Tubeorus sclerosis complex
627	2018	De Vries	Measuring Health-Related Quality of Life in Tuberous Sclerosis Complex – Psychometric Evaluation of Three Instruments in Individuals With Refractory Epilepsy
628	2020	Landazuri	A prospective multicenter study of laser ablation for drug resistant epilepsy – One year outcomes
629	2018	De Vries	Measuring Health-Related Quality of Life in Tuberous Sclerosis Complex – Psychometric Evaluation of Three Instruments in Individuals With Refractory Epilepsy
630	2018	De Vries	Measuring Health-Related Quality of Life in Tuberous Sclerosis Complex – Psychometric Evaluation of Three Instruments in Individuals With Refractory Epilepsy
632	2021	Murphy	Psychological treatment for men with intellectual and/or developmental disabilities and harmful sexual behaviour
635	2016	Spiridigliozzi	Safety and Efficacy of Rivastigmine in Children with Down Syndrome: A Double Blind Placebo Controlled Trial
637	2017	van der Molen	In socially anxious adolescents with mild intellectual disabilities, does cognitive bias modification for interpretation (CBM-I) reduce interpretation biases and social anxiety?
638	2018	Van Wijngaarden	Effect of the serious game 'You & I' on the mentalizing abilities of adults with mild to borderline intellectual disabilities
639	2016	Jones	Adapting and Evaluating Dialectical Behaviour Group Therapy for Adults With Dual Diagnosis (Intellectual Disabilities With Psychiatric Disorder)
640	2018	Dykens	Intranasal carbetocin reduces hyperphagia in individuals with Prader-Willi syndrome
641	2014	Roeden	Processes and effects of Solution-Focused Brief Therapy in people with intellectual disabilities: a controlled study
644	2022	Sethuram	A proof‑of‑concept study of growth hormone in children with Phelan–McDermid syndrome
645	2021	Fastman	A randomized controlled trial of intranasal oxytocin in Phelan‑McDermid syndrome
646	2022	Juarez-Martinez	Bumetanide Effects on Resting-State EEG in Tuberous Sclerosis Complex in Relation to Clinical Outcome: An Open-Label Study
647	2020	Thurman	Controlled trial of lovastatin combined with an open-label treatment of a parent-implemented language intervention in youth with fragile X syndrome
648	2020	Van Andel	Effects of bumetanide on neurodevelopmental impairments in patients with tuberous sclerosis complex: an open-label pilot study
649	2021	Hollander	Instranasal oxytocin versus placebo for hyperphagia and repetitive behaviors in children with Prader-Willi syndrome: a randomized controlled pilot trial
650	2016	Aita	Intranasal Oxytocin for Autism Spectrum Disorder and Comorbid Severe Intellectual Disabilities:open-label study
651	2016	Aita	Intranasal Oxytocin for Autism Spectrum Disorder and Comorbid Severe Intellectual Disabilities:open-label study
652	2016	Aita	Intranasal Oxytocin for Autism Spectrum Disorder and Comorbid Severe Intellectual Disabilities:open-label study
653	2016	Aita	Intranasal Oxytocin for Autism Spectrum Disorder and Comorbid Severe Intellectual Disabilities:open-label study
654	2018	Hagerman	Mavoglurant in Fragile X Syndrome: Results of two open-label, extension trials in adults and adolescents
655	2021	Damen	Oxytocin in young children with Prader-Willi syndrome: Results of a randomized, double-blind, placebo-controlled, crossover trial investigating 3 months of oxytocin
656	2017	Miller	Oxytocin treatment in children with Prader-Willi syndrome: A double-blind, placebo-controlled, crossover study
657	2020	Luu	Response to placebo in fragile X syndrome clinical trials: an initial analysis
658	2019	Glaze	Double-blind, randomized, placebo-controlled study of trofinetide in pediatric Rett syndrome
663	2017	Smith-Hicks	Randomized open-label trial of dextromethorphan in Rett syndrome
664	2021	Ali	A pilot randomised controlled trial of befriending by volunteers in people with intellectual disability and depressive symptoms
665	2020	Verberg	Effectiveness of the online mindset intervention 'The Growth Factory' for adolescents with intellectual disabilities
666	2021	Murphy	Psychological treatment for men with intellectual and/or developmental disabilities and harmful sexual behaviour
667	2015	Bouvet	Relaxation therapy and anxiety, self-esteem, and emotional regulation among adults with intellectual disabilities: A randomized controlled trial
668	2017	Lee	The impact of a school-based weight management program involving parents via mHealth for overweight and obese children and adolescents with intellectual disability: a randomized controlled trial
672	2013	Cornish (contact person)	A randomised control trial assessing the effects of an adaptive attention training intervention in children with Intelelctual Disabilities
673	2014	Roeden	Processes and effects of Solution-Focused Brief Therapy in people with intellectual disabilities: a controlled study
674	2016	Le Molgat (contact person)	Developmental and sequenced 1 to 1 educational intervention in children with autism spectrum disorder (ASD): a randomized controlled trial
675	2019	Monlux	Telehealth delivery of function-based behavioral treatment for problem behaviors exhibited by boys with Fragile X syndrome
676	2017	van der Molen	In socially anxious adolescents with mild intellectual disabilities, does cognitive bias modification for interpretation (CBM-I) reduce interpretation biases and social anxiety?
677	2017	van der Molen	In socially anxious adolescents with mild intellectual disabilities, does cognitive bias modification for interpretation (CBM-I) reduce interpretation biases and social anxiety?
678	2014	Costa	Phase II Multicenter 16-Week Randomized Double Blind Placebo-Controlled Evaluation of the Efficacy, Tolerability and Safety of Memantine Hydrochloride on Enhancing the Cognitive Abilities of Adolescents and Young Adults With Down Syndrome
679	2017	Smith-Hicks	Randomized open-label trial of dextromethorphan in Rett syndrome
680	2014	Lante	Embedding sustainable physical activities into the everyday lives of adults with intellectual disabilities: a randomised controlled trial
681	2013	Perez-Cruzado	Improving adherence physical activity
682	2019	ptomey LT	Individual and Family-Based Approaches to Increase Physical Activity in Adolescents with Intellectual and Developmental Disabilities: Rationale and Design for an 18 Month Randomized Trial
683	2019	Consoli	Effect of topiramate on eating behaviours in Prader-Willi syndrome: TOPRADER double-blind randomised placebo-controlled study
684	2016	Bonnot	Randomized, Placebo Controlled Double-blind Study of the Efficacy of Topiramate on the Symptoms of Irritability - Impulsivity, Overeating and Self-harm in a Population of Patients Suffering From Prader Willi Syndrome Over 8 Weeks
686	2016	Hess	A randomized, double-blind, placebo-controlled trial of low-dose sertraline in young children with fragile x syndrome
687	2020	Luu	Response to placebo in fragile X syndrome clinical trials: an initial analysis
688	2022	Sethuram	A proof‑of‑concept study of growth hormone in children with Phelan–McDermid syndrome
689	2021	Fastman	A randomized controlled trial of intranasal oxytocin in Phelan‑McDermid syndrome
690	2016	Aita	Intranasal Oxytocin for Autism Spectrum Disorder and Comorbid Severe Intellectual Disabilities:open-label study
691	2020	Salehi	Use of N-Acetylcysteine (NAC) in the treatment of repetitive behaviors (RB) and self-injurious behaviors (SIB) in Cornelia de Lange syndrome: A randomized double-blind placebo-controlled pilot study
692	2021	Musa	Effectiveness of mindfulness-based cognitive therapy among depressed individuals with disabilities in Nigeria: A randomized controlled trial
693	2015	Not reported	A placebo-controlled discontinuation trial of off-label used risperidone in people with intellectual disability - Discontinuation of risperidone in people with intellectual disability
694	2021	Depping	Efficacy of a Brief, Peer-Delivered Self-management Intervention for Patients With Rare Chronic Diseases A Randomized Clinical Trial
695	2019	Willner	Eye movement desensitisation and reprocessing for symptoms of post-traumatic stress disorder in adults with intellectual disabilities
696	2019	Willner	Eye movement desensitisation and reprocessing for symptoms of post-traumatic stress disorder in adults with intellectual disabilities
697	2021	Luu	Safety and efficacy of low-dose PI3K inhibitor taselisib in adult patients with CLOVES and Klippel–Trenaunay syndrome (KTS): the TOTEM trial, a phase 1/2 multicenter, open-label, single-arm study
698	2017	Amin	Sirolimus Ointment for Facial Angiofibromas in Individuals with Tuberous Sclerosis Complex
699	2021	Amin	The metformin in tuberous sclerosis (MiTS) study: A randomised double-blind placebo-controlled trial
703	2021	Efron	A pilot randomised placebo-controlled trial of cannabidiol to reduce severe behavioural problems in children and adolescents with intellectual disability
704	2020	Efron	Does cannabidiol reduce severe behavioural problems in children with intellectual disability? Study protocol for a pilot single-site phase I/II randomised placebo controlled trial
705	2018	Papadopoulos (contact person)	An evaluation of the Sleeping Sound program on children's sleep difficulties in children with Autism Spectrum Disorder and Intellectual Disability
707	2018	Klein	Cognitive bias modification reduces social anxiety symptoms in socially anxious adolescents with mild intellectual disabilities: a randomized controlled trial
708	2017	van der Molen	In socially anxious adolescents with mild intellectual disabilities, does cognitive bias modification for interpretation (CBM-I) reduce interpretation biases and social anxiety?
711	2018	Papadopoulos (contact person)	An evaluation of the Sleeping Sound program on children's sleep difficulties in children with Autism Spectrum Disorder and Intellectual Disability
712	2020	Palacios	Brain electrical stimulation associated with speech therapy in speech apraxia in young people with Trisomy 21 (Down syndrome)
713	2013	Simonoff	Randomized controlled double-blind trial of optimal dose methylphenidate in children and adolescents with severe attention deficit hyperactivity disorder and intellectual disability
714	2017	Giltay	Reducing Aggressive Behaviour Among People With an Intellectual Disability Through Supplementation of Vitamins, Minerals and n-3 Fatty Acids
715	2019	Walsh	An Exploration of the Performance and Generalization Outcomes of a Social Skills Intervention for Adults with Autism and Intellectual Disabilities
716	2019	Overwater	Arandomized controlled trial with everolimus for IQ and autism in tuberous sclerosis complex
717	2022	Juarez-Martinez	Bumetanide Effects on Resting-State EEG in Tuberous Sclerosis Complex in Relation to Clinical Outcome: An Open-Label Study
718	2021	Champigny	Combining Lovastatin and Minocycline for the Treatment of Fragile X Syndrome: Results From the LovaMiX Clinical Trial
719	2017	Youssef	Effect of the mGluR5-NAM Basimglurant on Behavior in Adolesecents and Adults with Fragile X Syndrome in a Randomized, Double-Blind, Placebo-Controlled Trial: FragXis Phase 2 Results
720	2020	Van Andel	Effects of bumetanide on neurodevelopmental impairments in patients with tuberous sclerosis complex: an open-label pilot study
721	2015	Hall	Effects of Social Gaze Training on Brain and Behavior in Fragile X Syndrome
722	2017	Krueger	Everolimus for treatment of tuberous sclerosis complex-associated neuropsychiatric disorders
723	2018	Hagerman	Mavoglurant in Fragile X Syndrome: Results of two open-label, extension trials in adults and adolescents
724	2021	Damen	Oxytocin in young children with Prader-Willi syndrome: Results of a randomized, double-blind, placebo-controlled, crossover trial investigating 3 months of oxytocin
725	2017	Miller	Oxytocin treatment in children with Prader-Willi syndrome: A double-blind, placebo-controlled, crossover study
726	2020	Luu	Response to placebo in fragile X syndrome clinical trials: an initial analysis
727	2016	Overwater	Sirolimus for epilepsy in children with tuberous sclerosis complex A randomized controlled trial
729	2013	Perez-Cruzado	Improving adherence physical activity
730	2019	ptomey LT	Individual and Family-Based Approaches to Increase Physical Activity in Adolescents with Intellectual and Developmental Disabilities: Rationale and Design for an 18 Month Randomized Trial
731	2015	Jahoda	BEAT-IT: Comparing a behavioural activation treatment for depression in adults with intellectual disabilities with an attention control: study protocol for a randomised controlled trial
732	2017	Jahoda	Comparison of behavioural activation with guided self-help for treatment of depression in adults with intellectual disabilities: a randomised controlled trial
733	2021	Ali	A pilot randomised controlled trial of befriending by volunteers in people with intellectual disability and depressive symptoms
734	2013	Langdon	An evaluation of the EQUIP treatment programme with men who have intellectual or other developmental disabilities
736	2019	Hronis	Fearless me!: A Pilot Randomised Controlled Trial (RCT) of an Innovative Treatment Program for Children with Intellectual Disability and Anxiety
737	2015	Weeland	Study protocol: a randomised controlled trial testing the effectiveness of 'Op Volle Kracht' in Dutch residential care
739	2012	Carraro	Effects of an exercise programme on anxiety in adults with intellectual disabilities
740	2015	Bouvet	Relaxation therapy and anxiety, self-esteem, and emotional regulation among adults with intellectual disabilities: A randomized controlled trial
741	2014	Lion-Francois	The effect of methylphenidate on neurofibromatosis type 1: a randomised, double-blind, placebo-controlled, crossover trial
742	2018	Papadopoulos (contact person)	An evaluation of the Sleeping Sound program on children's sleep difficulties in children with Autism Spectrum Disorder and Intellectual Disability
743	2018	Papadopoulos (contact person)	An evaluation of the Sleeping Sound program on children's sleep difficulties in children with Autism Spectrum Disorder and Intellectual Disability
744	2020	Waedel	Effectiveness of a mindfulness-oriented substance use prevention program for boys with mild to borderline intellectual disabilities: study protocol for a randomised controlled trial
745	2017	Krueger	Everolimus for treatment of tuberous sclerosis complex-associated neuropsychiatric disorders
746	2019	Hronis	Fearless me!: A Pilot Randomised Controlled Trial (RCT) of an Innovative Treatment Program for Children with Intellectual Disability and Anxiety
747	2016	Bennett	Guided self-help interventions for mental health disorders in children with neurological conditions: study protocol for a pilot randomised controlled trial
749	2021	Müller	Methylphenidate for attention‑deficit/hyperactivity disorder in patients with Smith–Magenis syndrome: protocol for a series of N‑of‑1 trials
750	2015	Kamiji	Oral myofunctional training trial for CLinical Evidence-Learning disabilities - ORACLE-LD
751	2019	Schroder	Pediatric Prolonged‑Release Melatonin for Sleep in Children with Autism Spectrum Disorder: Impact on Child Behavior and Caregiver’s Quality of Life
752	2015	Weeland	Study protocol: a randomised controlled trial testing the effectiveness of 'Op Volle Kracht' in Dutch residential care
753	2014	Kleefman	The effectiveness of Stepping Stones Triple P parenting support in parents of children with borderline to mild intellectual disability and psychosocial problems: a randomized controlled trial
754	2013	Cornish (contact person)	A randomised control trial assessing the effects of an adaptive attention training intervention in children with Intelelctual Disabilities
755	2016	Kirk	Computerised attention training for children with intellectual disabilities: a randomised controlled trial
756	2017	García-Villamisar	Effects of B-Active2 on Balance, Gait, Stress, and Well-Being of Adults With Autism Spectrum Disorders and Intellectual Disability: A Controlled Trial
757	2017	Frakking (contact person)	A rondomised controlled study to evaluate an the effect of an integrated care apthway on quality of life for children with chronic disease-connceting the dots in healthcare provision
758	2019	Gosens	Evaluating a personalized treatment for substance use disorder in people with mild intellectual disability and borderline intellectual functioning: a series single case studies with a randomized multiple baseline design
759	2015	Schijven	Evaluating a selective prevention program for substance use and comorbid behavioral problems in adolescents with mild to borderline intellectual disabilities: Study protocol of a randomized controlled trial
760	2018	Kiewik	Pilot study of a cognitive behavior therapy for adults with mild or borderline intellectual disabilities (MBID) and substance use disorders (SUD)
761	2020	Waedel	Effectiveness of a mindfulness-oriented substance use prevention program for boys with mild to borderline intellectual disabilities: study protocol for a randomised controlled trial
762	2017	Ligsay	A randomized double-blind, placebo-controlled trial of ganaxolone in children and adolescents with fragile X syndrome
763	2019	Napoli	Allopregnanolone Treatment Improves Plasma Metabolomic Profile Associated with GABA Metabolism in Fragile X-Associated Tremor/Ataxia Syndrome: a Pilot Study
764	2017	Wang	Open-Label Allopregnanolone Treatment of Men with Fragile X-Associated Tremor/Ataxia Syndrome
767	2020	Verberg	Effectiveness of the online mindset intervention 'The Growth Factory' for adolescents with intellectual disabilities
773	2020	Van Andel	Effects of bumetanide on neurodevelopmental impairments in patients with tuberous sclerosis complex: an open-label pilot study
775	2021	Murphy	Psychological treatment for men with intellectual and/or developmental disabilities and harmful sexual behaviour
778	2020	Berry-Kravis	A Double-Blind, Randomized, Placebo-Controlled Clinical Study of Trofinetide in the Treatment of Fragile X Syndrome
779	2017	Glaze	A double-blind, randomized, placebo-controlled clinical study of trofinetide in the treatment of rett syndrome
781	2019	Han	A placebo-controlled trial of folic acid and betaine in identical twins with Angelman
782	2020	Bordini	A randomised clinical pilot trial to test the effectiveness of parent training with video modelling to improve functioning and symptoms in children with autism spectrum disorders and intellectual disability
783	2021	Fastman	A randomized controlled trial of intranasal oxytocin in Phelan‑McDermid syndrome
784	2022	Goeldner	A randomized, double-blind, placebo-controlled phase II trial to explore the effects of a GABAA-α5 NAM (basmisanil) on intellectual disability associated with Down syndrome
785	2022	Goeldner	A randomized, double-blind, placebo-controlled phase II trial to explore the effects of a GABAA-α5 NAM (basmisanil) on intellectual disability associated with Down syndrome
786	2014	Grieco	An open-label pilot trial of minocycline in children as a treatment for Angelman syndrome as a treatment for Angelman syndrome
787	2017	Berry-Kravis	Arbaclofen in fragile X syndrome: results of phase 3 trials
788	2015	Lo	Beneficial Effects of Long-Term Growth Hormone Treatment on Adaptive Functioning in Infants With Prader-Willi Syndrome
789	2021	Champigny	Combining Lovastatin and Minocycline for the Treatment of Fragile X Syndrome: Results From the LovaMiX Clinical Trial
790	2016	Le Molgat (contact person)	Developmental and sequenced 1 to 1 educational intervention in children with autism spectrum disorder (ASD): a randomized controlled trial
791	2020	Tanet	Developmental and sequenced one-to-one educational intervention (DS1-EI) for autism spectrum disorder and intellectual disability: a two-year interim report of a randomized single-blind multicenter controlled trial
792	2017	Youssef	Effect of the mGluR5-NAM Basimglurant on Behavior in Adolesecents and Adults with Fragile X Syndrome in a Randomized, Double-Blind, Placebo-Controlled Trial: FragXis Phase 2 Results
793	2014	Bai	Effectiveness of a life story work program on older adults with intellectual disabilities
794	2017	García-Villamisar	Effects of therapeutic recreation on adults with ASD and ID: a preliminary randomized control trial
795	2017	Krueger	Everolimus for treatment of tuberous sclerosis complex-associated neuropsychiatric disorders
796	2019	Whitley	Final results of the phase 1/2, open-label clinical study of intravenous recombinant human N-acetyl-alfa-D-glucosaminidase (SBC-103) in children with mucopolysaccharidosis IIIB
797	2021	Giugliani	Iduronate-2-sulfatase fused with anti-hTfR antibody, pabinafusp alfa, for MPS-II: A phase 2 trial in Brazil
798	2021	Berry-Kravis	Inhibition of phosphodiesterase-4D in adults with fragile X syndrome: a randomized, placebo-controlled, phase 2 clinical trial
799	2014	Tardieu	Intracerebral Administration of Adeno-Associated Viral Vector Serotype rh.10 Carrying Human SGSH and SUMF1 cDNAs in Children with Mucopolysaccharidosis Type IIIA Disease: Results of a Phase I/II Trial
800	2017	Tardieu	Intracerebral gene therapy in children with mucopolysaccharidosis type IIIB syndrome: an uncontrolled phase 1/2 clinical trial
801	2021	Deiva	Intracerebral Gene Therapy in Four Children with Sanfilippo B Syndrome: 5.5-Year Follow-Up Results
803	2019	Farmer	Long-term neuropsychological outcomes from an open-label phase 1/2a trial of 2-hydoxypropyl-β-cyclodextrins (VTS-270) in Niemann-Pick Disease, Type C1
804	2017	Blasi	Movement cognition and narration of the emotions treatment versus standard speech therapy in the treatment of children with borderline intellectual functioning: a randomized controlled trial
805	2018	Giugliani	Neurocognitive and somatic stabilization in pediatric patients with severe Mucopolysaccharidosis Type I after 52 weeks of intravenous brain-penetrating insulin receptor antibody-iduronidase fusion protein (valanafusp alpha): an open label phase 1-2 trial
806	2012	Summers	Neurodevelopmental outcomes in children with Angelman syndrome after 1 year of behavioural intervention
808	2017	Smith-Hicks	Randomized open-label trial of dextromethorphan in Rett syndrome
809	2020	Luu	Response to placebo in fragile X syndrome clinical trials: an initial analysis
810	2016	Spiridigliozzi	Safety and Efficacy of Rivastigmine in Children with Down Syndrome: A Double Blind Placebo Controlled Trial
811	2020	Ghasemi	The effect of Brailletonik exercises, treadmill and computer games on executive functions, motor and social skills of mentally retarded children
812	2021	Amin	The metformin in tuberous sclerosis (MiTS) study: A randomised double-blind placebo-controlled trial
813	2020	Salehi	Use of N-Acetylcysteine (NAC) in the treatment of repetitive behaviors (RB) and self-injurious behaviors (SIB) in Cornelia de Lange syndrome: A randomized double-blind placebo-controlled pilot study
814	2020	Berry-Kravis	A Double-Blind, Randomized, Placebo-Controlled Clinical Study of Trofinetide in the Treatment of Fragile X Syndrome
815	2017	Glaze	A double-blind, randomized, placebo-controlled clinical study of trofinetide in the treatment of rett syndrome
816	2019	Heussler	A phase1/2, open-label assessment of the safety, tolerability, and efficacy of transderman cannabidiol (ZYN002) for the treatment of pediatric fragile X syndrome
817	2017	Ligsay	A randomized double-blind, placebo-controlled trial of ganaxolone in children and adolescents with fragile X syndrome
818	2016	Hess	A randomized, double-blind, placebo-controlled trial of low-dose sertraline in young children with fragile x syndrome
819	2014	Attarian	An exploratory randomised double-blind and placebo-controlled phase 2 study of a combination of baclofen, naltrexone and sorbitol (PXT3003) in patients with Charcot-Marie-Tooth disease type 1A
820	2020	Thurman	Controlled trial of lovastatin combined with an open-label treatment of a parent-implemented language intervention in youth with fragile X syndrome
821	2019	Glaze	Double-blind, randomized, placebo-controlled study of trofinetide in pediatric Rett syndrome
822	2019	Glaze	Double-blind, randomized, placebo-controlled study of trofinetide in pediatric Rett syndrome
823	2017	Youssef	Effect of the mGluR5-NAM Basimglurant on Behavior in Adolesecents and Adults with Fragile X Syndrome in a Randomized, Double-Blind, Placebo-Controlled Trial: FragXis Phase 2 Results
824	2014	Kennedy	Evaluation of a group based cognitive behavioural therapy programma for menstrual pain managament in young women with intellectual disabilities: protocol for a mixed methods controlled clinical trial
825	2019	Hronis	Fearless me!: A Pilot Randomised Controlled Trial (RCT) of an Innovative Treatment Program for Children with Intellectual Disability and Anxiety
826	2021	Berry-Kravis	Inhibition of phosphodiesterase-4D in adults with fragile X syndrome: a randomized, placebo-controlled, phase 2 clinical trial
827	2021	Berry-Kravis	Inhibition of phosphodiesterase-4D in adults with fragile X syndrome: a randomized, placebo-controlled, phase 2 clinical trial
828	2021	Berry-Kravis	Inhibition of phosphodiesterase-4D in adults with fragile X syndrome: a randomized, placebo-controlled, phase 2 clinical trial
829	2020	Luu	Response to placebo in fragile X syndrome clinical trials: an initial analysis
833	2021	Ali	A pilot randomised controlled trial of befriending by volunteers in people with intellectual disability and depressive symptoms
834	2013	Perez-Cruzado	Improving adherence physical activity
