# Supplementary material for: Patient reported outcomes used in clinical trials and core outcome sets for individuals with genetic intellectual disability: a scoping review
Source: J Neurodev Disord. 2025 Jul 31;17:43. doi: 10.1186/s11689-025-09633-5 (PMC12312581; doi:10.1186/s11689-025-09633-5)
Supplement: Supplementary file 3 — Additional file 3. Included studies in scoping review 2. [file 11689_2025_9633_MOESM3_ESM.xlsx]

## Sheet: Blad1
Reference ID	Year	First author	Title
1	2022	Aledo-Serrano	The Charlotte Project: Recommendations for patient-reported outcomes and clinical parameters in Dravet syndrome through a qualitative and Dephi consensus study
2	2018	Nabbout	Development and content validation of a preliminary core set of patient- and caregiver-relevant outcomes for inclusion in a potential composite endpoint for Dravet Syndrome
3	2017	Nutakki	Development of the pediatric quality of life inventory neurofibromatosis type 1 module items for children, adolescents and young adults: qualitative methods
4	2013	Wolters	Patient-reported outcomes in neurofibromatosis and schannomatosis clinical trials
5	2021	Willgoss	Measuring what matters to individuals with angelman syndrome and their families: development of a patient-centered disease concept model
