# Supplementary material for: Patient reported outcomes used in clinical trials and core outcome sets for individuals with genetic intellectual disability: a scoping review
Source: J Neurodev Disord. 2025 Jul 31;17:43. doi: 10.1186/s11689-025-09633-5 (PMC12312581; doi:10.1186/s11689-025-09633-5)
Supplement: Supplementary file 4 — Additional file 4. Unique PROs classified within the conceptual framework. [file 11689_2025_9633_MOESM4_ESM.xlsx]

## Sheet: 1. PROs review en focusgroepen
		PRO domain		PRO subdomain	Conceptualization
	Overarching	Quality of life			1. Physical health, psychological status, social environment and functioning, economic situation, housing condition and supporting materials, adverse effects of pharmalogical treatent, relationships with healthcare professionals and the healthcare system. 2. somnolence, sleep disturbance, physical, social and school functioning
		Perceived health
	Functioning	Physical functioning/activity
				Upper extremity	It is hard to write or draw with a pen or pencil, It is hard for me to cut a piece of paper with scissors, It is hard for me to tie my shoelaces, It is hard for me to brush my teeth
				Self-care	1. patients may lack independence in ADL and require assistance with dressing, bathing, toileting, eating and household tasks
		Social functioning/participation			1. community/school: decreased recognition of danger (may be overly friendly and impulsive with strangers, unable to safely cross street), difficulty adapting to change, being understood outside the family may be problematic, academic challenges (supportive eductional needs and adaptive school placements), socialization and family life: capable of social engagement and establishing intentional re…
		Mental functioning			1. Increased fear, anxiety/panic attacks, frustration
				Anxiety/stress	1. I worry about how I will grow, I worry about having children some day, I worry that my tumors or bumps will grow back, I worry that my tumors or bumps will get worse, I worry that my café-au-lait or spots will get worse, I worry that I will have pain, I worry about whether other people do not want me because of my NF, I worry about what other people think about me because of NF1. 2. I get scar…
				Depressive symptoms	Suicide
				Anger/irritability
		Cognitive functioning			1. Learning deficit, memory challenges, attention deficit. 2. I forget schoolwork that I need to do, I forget things easily, I have trouble reading, I have trouble paying attention to the teacher, I have trouble remembering more than one thing at a time, I have trouble remembering to do things, I have trouble remembering what I was just thinking, I have trouble solving math problems, It is hard f…
		Communication			1. It is hard for me to say some words, It is hard for other kids to understand my words, It is hard for other adults to understand my words, It is hard for me to say some words. 2. Decreased receptive communication, decreased expressive communication, non-verbal communication through use of facial expression, body postures and gestures, may use alternative and/or augmentative communication. 3. I…
	Symptoms	Respiratory symptoms
		Pain			1. I hurt a lot, I have pain every day, I have pain so much that I need medicine, I get headaches. 2. Pain intensity, pain intereference, pain behavior. 3. My skin tingles, My skin feels like pins and needles, My skin feels like it is burning.
					1. I miss school when I have pain, I have trouble moving when I have pain, It is hard to stay standing when I have pain, It is hard for me to take care of myself when I have pain, I wake up at night when I have pain, It is hard for me to concentrate or pay attention when I have pain, It is hard for me to play or hang out with my friends when I have pain.
		Sleep			1. Need for sleep medication and its effectiveness, frequency of nighttime seizures, in particular generalized tonic-clonic seizures. 2. Abnormal sleep wake cycle in 24 hours, issues with innitiation and maintenance of sleep, sleep terrors, nighttime epilepsy, disorientation when aroused, snoring and teeth grinding, bed wetting, sleep walking.
		Gastrointestinal symptoms			I get an upset stomach, It is hard for me to swallow food, I feel like throwing up, I throw up, It hurts when I go poop
		Vision			1. It is hard for me to see out of one or both eyes, My vision is blurry in one or both eyes, I have to sit in the front row in school because of poor vision, It is hard for me to see things at a distance, It is hard for me to see things close up.
